# Supplementary material for: Knowledge, attitudes and practices of South African healthcare workers regarding the prevention and treatment of influenza among HIV-infected individuals
Source: PLoS One. 2017 Mar 16;12(3):e0173983. doi: 10.1371/journal.pone.0173983 (PMC5354408; doi:10.1371/journal.pone.0173983)
Supplement: S1 Table — (XLSX) [file pone.0173983.s001.xlsx]

## Sheet: Influenza_survey_South_Africa
IDP	ID	Runny_Nose	Cough	Difficulty_Breath	Diarrhoea	Fever	Hair_loss	Sore_throat	Chills	Cause_flu	Flu_hosp	die_flu_inf	preg_women	HC_workers	Older_65	Pers_HIV	Pers_TB	Pers_asthma	Gen_pop	Young_child	Chronic_med	Flu_season_SA	Flu_vaccine_effect	Vaccine_freq	Vac_against_flu	Vac_free	Vac_last_yr	Vac_access	Vac_workplace	Vac_clinic	Vac_privateGP	Vac_pharm	Med_aid	Medaid_vacCost	Vac_this_yr	Protect_myself	Protect_patients	Protect_family	Hosp_requires	Dont_miss_work	Free_of_charge	Protect_other	nat_recom	timing_vac	month_vac_rec	targetted_gps	opinion_vac_flu	Opinion_Other	Vac_rec_pat
	10001	TRUE	TRUE	FALSE	FALSE	TRUE	FALSE	TRUE	TRUE	1	2	2	1	1	1	1	1	1	2	1	1	2	4	2	2	1	2	1	TRUE	TRUE	FALSE	TRUE	TRUE	2	2	4	4	4	4	4	2		1	2	5;6;7	Pregnant women,Elderly >65yrs,Children<5yrs,HIV infected persons,Chronic conditions,Diabetic clients	3;4;5;6;7;8		4
	10002	TRUE	TRUE	FALSE	FALSE	TRUE	FALSE	FALSE	TRUE	1	2	1	1	2	1	1	1	1	2	1	2	2	4	2	1	2	3	1	FALSE	FALSE	TRUE	FALSE	TRUE	2	1	3	3	4	4	4	3		1	2	4;5	Pregnant women,HIV+ Clients,Elderly>65yrs,Children<5yrs,Chronically ill clients,Lung disease,Frontline staff in consulting rooms	3;4;5;6;7;8;9		4
	10003	TRUE	TRUE	FALSE	FALSE	TRUE	FALSE	TRUE	TRUE	1	1	1	1	1	1	1	1	1	2	1	1	2	3	2	1		2	2	TRUE	TRUE	TRUE	TRUE	TRUE	3	2	4	4	4	4	4	3		1	2	5;6;7	Children<5yrs,Elderly>65yrs,HIV Clients,Pregnant women,Persons with Chronic disease-Lung infections	3;4;5;6;7;8;9		1
	10004	FALSE	FALSE	FALSE	FALSE	TRUE	FALSE	FALSE	FALSE	1	2	2	2	1	1	1	2	1	2	1	1	3	4	2	2	1	2	1	FALSE	TRUE	TRUE	TRUE	FALSE		2	3	3	3	3	3	3		1	2	5;6;7	Elderly >65yrs,Children<5yrs,HIV infected persons,Health care workers,Pregnant women,Chronic pts	3;4;5;6;7;8		2
	10005	TRUE	TRUE	FALSE	FALSE	TRUE	FALSE	TRUE	TRUE	1	1	3	2	1	1	1	1	1	2	1	1	2	2	1	1	2	2	1	TRUE	TRUE	TRUE	TRUE	FALSE	3		1	3	3	1	3	2		1	2		Children<5yrs,Chronic,HIV,Pregnant women,Health care workers,Elderly>65yrs	2;4;5;6;7;8;9		2
	10006	TRUE	FALSE	FALSE	FALSE	TRUE	FALSE	TRUE	TRUE	1	1	1	2	2	2	2	2	2	2	1	2	2	4	2	1	2	1	1	FALSE	FALSE	FALSE	TRUE	TRUE	1	1	4	4	4	4	4	4		1	2	2;4	Chronic conditions,TB,Asthma,HIV/AIDS,Immunocompromised	2		4
	10009	TRUE	FALSE	FALSE	FALSE	TRUE	FALSE	TRUE	TRUE	1	1	1	2	2	1	1	1	1	2	1	1	2	3	2	1	2	1	1	FALSE	FALSE	TRUE	TRUE	TRUE	1	1	4	4	4	1	4	4		1	2	4;5	Children <5yrs,Elderly >65yrs,HIV/AIDS,TB Pts,Pregnant women,	2;3;4;5;6;7;8;9		4
	10010	TRUE	TRUE	FALSE	FALSE	TRUE	FALSE	TRUE	TRUE	1	1	1	1	1	1	1	1	1	2	1	1	3	4	2	1	1	2	1	FALSE	TRUE	FALSE	FALSE	TRUE	2	1	4	4	4	4	4	4		1	2	4;5;6	Pregnant women,HIV/AIDS,Chronic conditions except HT,Health care workers,Elderly >65yrs,Children <5yrs,Health care workers	3;4;5;6;7;8;9		4
	10012	TRUE	TRUE	TRUE	FALSE	FALSE	FALSE	FALSE	TRUE	1	1	1	2	1	2	1	1	1	2	2	2	2	3	2	1	1	2	1	TRUE	FALSE	FALSE	TRUE	FALSE	2	1	4	3	4			4		1	2		Hypertensive,Diabetic,Pregnant women,HIV/AIDS,Children	3;4;5;6;7;8;9		3
	10013	TRUE	TRUE	TRUE	FALSE	TRUE	FALSE	TRUE	TRUE	1	2	1	2	1	1	1	1	1	2	1	1	3	3	2	1	1	2	1	TRUE	FALSE	FALSE	FALSE	FALSE		3	3	4	4	2	4	3		1	2	5;6;7	Children <5yrs,HIV & TB infected,Elderly >65yrs,Pregnant women,Health care workers,Chronic medical condition	3;4;5;6;7;8;9		3
	10015	TRUE	TRUE	FALSE	TRUE	TRUE	FALSE	TRUE	TRUE	1	1	1	1	1	1	1	1	1	2	1	1	2	3	2	1	2	1	1	FALSE	FALSE	TRUE	TRUE	TRUE	1	1	3	1	4	1	2	1		3		13	HIV +,TB Pts,Pregnant women,Children <5yrs,Elderly >65yrs,Chronic e.g Asthma,Cardiac,DM	3;4;5;6;7;8;9		4
	10032	TRUE	TRUE	TRUE	FALSE	TRUE	FALSE	TRUE	TRUE	1	1	1	1	1	1	1	1	1	1	1	1	3	3	2	1	1	1	1	TRUE	TRUE	FALSE	FALSE	TRUE	1	1	3	4	4	3	4	3		1	2	5;6;7;8;9;10	Pregnant women,Heath care workers,Peple with HIV/AIDS,Children,People above 65years,People with Chronic conditions	2		3
	10033	TRUE	TRUE	FALSE	FALSE	TRUE	FALSE	FALSE	TRUE	1	1	1	1	1	1	1	1	1	2	1	1	2	4	2	2	2	2	2	FALSE	TRUE	FALSE	FALSE	TRUE	1	2	4	4	4	3	3	3		1	1		Pregnant women,Health care workers,Persons with HIV/AIDS,Asthma,TB,Young Children	4;5;6;7;8;9		4
	10034	TRUE	TRUE	TRUE	FALSE	TRUE	FALSE	TRUE	TRUE	1	1		1	1	1	1	1	1	1	1	1	3	3	2	1	2	1	1	TRUE	TRUE	FALSE	FALSE	TRUE	1	2	4	4	4	3	4	3		1	2	5;6;7;8;9;10;11;12	Pregnant women,Health care workers,Children,People with HIV/AIDS,People older than 65yrs	2		3
	10036	TRUE	TRUE	FALSE	FALSE	TRUE	FALSE	FALSE	TRUE	1	2	1	2	2	2	1	2	2	1	2	1	2	4	2	1	2	2	1	FALSE	FALSE	TRUE	FALSE	TRUE	1	2	4	4	4	3	4	3		1	2	6		2;7		4
	10037	TRUE	TRUE	FALSE	FALSE	TRUE	FALSE	TRUE	FALSE	2	1	2	2	2	1	1	1	1	2	1	2	3	2	2	1	2	1	1	TRUE	FALSE	TRUE	TRUE	TRUE	2	1	4	3	4	4	1	3		3		13	Asthmatic,HIV/AIDS,TB Pts,Bronchopneumonia	4;5;9		2
	10038	TRUE	TRUE	TRUE	FALSE	TRUE	FALSE	TRUE	FALSE	1	1	1	2	1	2	2	2	2	2	2	2	3	4	2	2	1	2	1	FALSE	TRUE	FALSE	FALSE	FALSE		3	4		4					1	1		Children,Adults over 65yrs,Health care workers	2;5;8
	10039	TRUE	TRUE	TRUE	FALSE	TRUE	FALSE	FALSE	TRUE	1	1	1	1	2	1	1	2	1	2	1	1	3	4	2	2		2	3	TRUE	TRUE	TRUE	TRUE	TRUE	3	3	4	4	4	4	3	4		3				3;4;5;6;7;8;9		4
	10040	TRUE	TRUE	FALSE	FALSE	TRUE	FALSE	TRUE	TRUE	1	1	2	2	2	1	2	2	1	2	1	1	2	4	2	1	3	2	1	FALSE	FALSE	TRUE	FALSE	TRUE	1	2	4	3	3	1	3	3		2	2	5;6;7	Pregnant women,Pts with Chronic conditions,Under 5yrs,pts with lung conditions	4;5;6;7;9		3
	10041	TRUE	TRUE	TRUE	FALSE	TRUE	FALSE	TRUE	TRUE	1	1	1	1	1	1	1	1	1	1	1	1	2	3	2	1	1	2	1	TRUE	TRUE	TRUE	TRUE	FALSE		2	4	4	4	4	4	4		1	2	5;6;7	Diabetic pts,Pregnant women,65 yrs & older,Children<5yrs,Asthmatic pts,HIV/AIDS PTS	3;4;5;6;7;8;9		2
	10042	TRUE	TRUE	TRUE	FALSE	TRUE	FALSE	TRUE	TRUE	1	1	2	1	1	1	1	2	1	1	1	1	2	3	2	2	1	2	1	FALSE	TRUE	TRUE	TRUE	FALSE		2	3	3	4	3	3	3		1		13	Pregnant women,HIV/AIDS,Children <5yrs,Asthmatic pts,Health care workers,Diabetic clts	3;4;5;6;7;8		4
	10043	TRUE	TRUE	TRUE	FALSE	TRUE	FALSE	TRUE	TRUE	1	1	1	1	1	1	1	1	1	2	1	1	2	3	3	3	1	3	1	FALSE	TRUE	FALSE	FALSE	FALSE		2	4	4	4	3	3	4		3			Pregnant women,Person with TB,HIV/AIDS,Asthma,Young Children	2		4
	10044	TRUE	TRUE	TRUE	FALSE	TRUE	FALSE	TRUE	TRUE	1	2	1	1	2	1	1	1	1	2	2	1	2	4	3	1	1	1	1	TRUE	TRUE	TRUE	FALSE	TRUE	3		4	4	4	4	4	1		1	2	4;5;6	Pregnant women,Generics,<5yrs,HIV/AIDS Clients,Diabetic clients,Asthmatic clients	3;4;5;6;7;8;9		4
	10045	TRUE	TRUE	TRUE	FALSE	TRUE	FALSE	TRUE	TRUE	1	3	3	1	2	1	1	1	1	2	1	1	2	3	3	2		2	2	FALSE	TRUE	FALSE	FALSE	FALSE	3	3	4	4	4	3	3	3		3	2	5;6	<5Yrs,Pregnant women,Asthmatic clients,Genatrics,Diabetic clients,HIV/AIDS Clients	2;3;4;5;6;7;8;9		4
	10046	TRUE	TRUE	TRUE	FALSE	TRUE	FALSE	TRUE	FALSE	2	2	2	1	2	1	1	1	1	2	1	2	2	3	3	1	1	2	1	TRUE	TRUE	TRUE	TRUE	FALSE		2	4	3	4	3	1	4		1	2	5;6;7		3;5;8		2
	10047	TRUE	TRUE	TRUE	TRUE	TRUE	FALSE	TRUE	TRUE	1	2	1																	FALSE	FALSE	FALSE	FALSE	FALSE	3	1	4	3	3	4	3	2		1	2			3;4;5;6;7;8;9		3
	10048	TRUE	TRUE	TRUE	FALSE	TRUE	FALSE	TRUE	TRUE	1	2	1	1	1	1	1	2	2	2	1	1	2	3	2	1	2	1	1	TRUE	TRUE	TRUE	TRUE	TRUE	1	1	3	3	3	4	3	4		1	2	5;6;7;8	Chronic illness patients,Children under 5yrs,HIV/AIDS Clients,Health workers,Aged above 65yrs,Diabetic patients	4;5;6;7;8		4
	10050	TRUE	TRUE	TRUE	FALSE	TRUE	FALSE	TRUE	TRUE	1	1	1	1	1	1	1	1	1	2	1	1	2	4	3	1	1	1	1	FALSE	FALSE	TRUE	FALSE	TRUE	1	1	4	4	4	1	4	1		1	2	5;6	HIV/AIDS,Chronic people,Young Children,Aged,Pregnant women,Health workers	3;4;5;6;7;8;9		4
	10051	TRUE	TRUE	FALSE	FALSE	TRUE	FALSE	TRUE	FALSE	1	2	2	1	2	1	1	1	1	2	1	1	2	4	2	1	2	1	1	FALSE	TRUE	TRUE	TRUE	TRUE	1	2	4	3	3	3	3	1		2		5;6;7	Pregnant women,HIV/AIDS,Health care workers,Chronic conditions,TB,Children under 5yrs,Elderly over 65yrs,Diabetic Mellitis	4;5;6;7;8;9		2
	10052	TRUE	TRUE	TRUE	FALSE	TRUE	FALSE	TRUE	FALSE	1	1	1																	TRUE	TRUE	TRUE	TRUE	TRUE	2	2	3	3	3	3	4	4		3
	10053	TRUE	TRUE	TRUE	FALSE	TRUE	FALSE	TRUE	TRUE	1	1	1	1	1	1	1	1	1	2	1	1	2	3	1	2	2	2	1	FALSE	FALSE	TRUE	TRUE	TRUE	3	2	3	3	3	3	3	3		1	2	5;6;7	HIV/AIDS,Diabetic Melitus,Children<5yrs,Elders>65yrs,Pregnant women	2;3;4;5;6;7;8;9		3
	10054	TRUE	TRUE	FALSE	FALSE	TRUE	FALSE	FALSE	TRUE	2	2	2	1	1	1	1	2	2	2	1	2	2	3	2	2	1	2	1	FALSE	TRUE	TRUE	TRUE	TRUE	1	1	3	4	4	4	4	4		1	2	5;6	Children,Old aged,Pregnant women,Health care workers,Persons with HIV/AIDS	4;5;6;7;8		4
	10055	TRUE	TRUE	TRUE	TRUE	TRUE	FALSE	TRUE	TRUE	1	1	1	1	1	1	1	1	1	1	1	1	2	4	2	1	1	1	1	TRUE	TRUE	TRUE	TRUE	TRUE	1	1	4	4	4	3	3	3		1	2		Diabetic,Chronic pt,Pregnant,Asthma pt,Children,65 years old	3;5;6;7;8;9		4
	10056	TRUE	TRUE	TRUE	FALSE	TRUE	FALSE	TRUE	TRUE	1	1	1	1	1	1	1	1	1	1	1	1	2	3	2	1	1	1	1	TRUE	TRUE	TRUE	TRUE	FALSE		1	4	4	4	4	4	4		1	2	3	HIV Clients,Age above 65yrs,Children under 5yrs,TB Pts,Health workers,Asthma & Lung conditions	2;3;4;5;6;7;8;9		4
	10057	TRUE	TRUE	TRUE	FALSE	TRUE	FALSE	TRUE	TRUE	1	1	1	2	1	1	1	1	1	2	1	1	2	4	2	3	3	3	1	FALSE	FALSE	FALSE	TRUE	TRUE	3	3	4	4	3	1	3	1		1	2	2;3	above 65yrs,Below 5yrs	3;4;5;6;7;8;9		3
	10058	TRUE	TRUE	TRUE	FALSE	TRUE	FALSE	TRUE	TRUE	1	2	2	1	1	1	1	1	1	1	1	1	2	3	2	2		2	3	FALSE	FALSE	FALSE	TRUE	TRUE	3	2	4	4	4	4	4	4		3			Younger children,Older people,Chronic illness,Pregnant women,HIV/AIDS,TB	2;3;4;5;6;8;9		4
	10059	TRUE	TRUE	FALSE	FALSE	TRUE	FALSE	FALSE	TRUE	1	2	1	1	1	1	1	1	1	1	1	1	3	3	2	2	2	2	1	TRUE	TRUE	TRUE	TRUE	TRUE	2	2	3	4	3	4	2	3		1	2	4;5	Old age people,Children under 5yrs,Pregnant women,Diabetic pts,People with HIV	3;4;5;6;7;8;9		4
	10060	TRUE	FALSE	TRUE	FALSE	TRUE	FALSE	FALSE	TRUE	1	2	2	2	1	1	1	1	1	1	1	1	2	4	2	2		2	2	FALSE	FALSE	FALSE	TRUE	FALSE		1	4	4	4	4	4			2			Infants,Children,HIV Positive Patients,Old people,TB Pt,Chronic medical condition pts	2;3;4;5;7;8;9		1
	10061	TRUE	TRUE	TRUE	FALSE	TRUE	FALSE	TRUE	TRUE	2	1	1	2	1	1	1	2	1	2	1	1	2	3	2	1	1	1	3	TRUE	TRUE	FALSE	FALSE	TRUE	1	1								1	2	5;6;7	Children under 5yrs,Chronic pts,HIV+,Elderly pts above 65yrs	3;4;8		2
	10062	FALSE	TRUE	FALSE	FALSE	FALSE	FALSE	FALSE	FALSE	1	1	1	2	2	1	1	1	2	2	2	2	2	3	2	1	1	1	1	TRUE	FALSE	FALSE	FALSE	FALSE	3	1	4	4	4	3	4	4		3		13		3;4;5;6;7;8;9		3
	10063	TRUE	FALSE	TRUE	FALSE	FALSE	FALSE	TRUE	FALSE	1	1	3	2	1	1	1	1	1	2	2	2	3	1	4	3	3	3	3	FALSE	FALSE	FALSE	TRUE	FALSE	3	3								3						2
	10065	TRUE	FALSE	TRUE	FALSE	TRUE	FALSE	FALSE	TRUE	2	1	1	1	1	1	1	1	1	2	1	1	2	4	2	1	1	1	1	TRUE	FALSE	FALSE	FALSE	FALSE		2	4	4	4	4		4		1	2	6	Pregnant women,Chronic patients,HIV/AIDS Pts,TB pts,Children under 5yrs,Old age	3;4;5;6;7;8;9		4
	10066	TRUE	TRUE	TRUE	FALSE	TRUE	FALSE	FALSE	TRUE	1	2	2	1	1	1	1	1	1	1	1	1	2	3	2	1	1	1	1	TRUE	TRUE	TRUE	TRUE	FALSE	3	1	4	4	4	4	4	4		1	2	5;6	Pregnant women,HIV+ People,Children<5yrs,People older than 65yrs	2;3;4;5;6;7;8		3
	10068	TRUE	FALSE	FALSE	FALSE	FALSE	FALSE	FALSE	FALSE	1	2	1	2	1	2	1	1	1	2	1	1	2	3	2	1	2	2	1	TRUE	FALSE	FALSE	FALSE	TRUE	1	2	3	4	4	3	3	3		2	1	1;2;8;9;10;11;12	Babies,Children,Old age,Low resistant,Person with underlying medical conditions	3;4;8;9		2
	10069	TRUE	TRUE	TRUE	FALSE	TRUE	FALSE	TRUE	TRUE	1	2	1	1	1	1	1	1	1	2	1	1	2	3	2	1	2	2	1	TRUE	TRUE	TRUE	TRUE	TRUE	1	2	1	2	3	1	3	3		1	2	5;6;7	People with chronic illness,HIV Pts,Young Children,Pts with TB,Person older than 65	3;4;5;6;7;8;9		3
	10070	TRUE	FALSE	FALSE	TRUE	TRUE	FALSE	TRUE	TRUE	1	2	2	2	2	1	2	2	1	2	1	1	2	3	2	3	2	2	1	FALSE	FALSE	TRUE	TRUE	FALSE	3	1	4	4	4	3	1	1		1	1		Children,Aged,Chronic,HIV	4;5;7;8		2
	10071	TRUE	TRUE	TRUE	FALSE	TRUE	FALSE	TRUE	FALSE	2	2	2	2	2	1	1	1	2	2	1	2	2	4	2	2		2	2	FALSE	TRUE	FALSE	FALSE	FALSE		3	4							1	2	5;6	Pregnant women,Persons older than 65yrs,Young Children,Person with HIV	4		3
	10072	TRUE	TRUE	FALSE	FALSE	TRUE	FALSE	FALSE	TRUE	1	2	2	1	1	1	1	1	1	2	1	1	2	3	2	1	1	2	2	TRUE	FALSE	FALSE	FALSE	TRUE	1	2	3	4	2	3	1	3		1	2	5;6;7	Children under 5yrs,Old age above 65yrs,HIV infected people,Pregnant women,Chronic diseases	3;4;5;6;7;8;9		4
	10073	TRUE	TRUE	FALSE	FALSE	TRUE	FALSE	TRUE	TRUE	1	1	1	1	1	1	1	1	2	2	1	1	2	3	2	1	2	2	2	TRUE	FALSE	TRUE	FALSE	TRUE	3	2	4	4	4	4	4	2		2		13	Older people>65yrs,HIV infected people,Children<5yrs,Pregnant women,Health care workers,Chronic illness	2;4;5;6;7;8		4
	10074	TRUE	FALSE	TRUE	FALSE	TRUE	FALSE	TRUE	TRUE	1	2	1	2	2	1	1	1	1	1	2	2	2	3	2	1		1	2	FALSE	FALSE	TRUE	FALSE	FALSE		3	4	4	3	3	3	3		1	2		Pregnant women,Diabetes Melitus,People over 65yrs,HIV+ Pts	3;5;8		4
	10075	TRUE	FALSE	FALSE	FALSE	TRUE	FALSE	TRUE	TRUE	1	2	2	1	1	2	1	1	1	2	1	1	2	3	2	1	2	1	1	TRUE	FALSE	TRUE	TRUE	TRUE	1	1	4		4		4			1	2	5;6;7	children<5yrs,TB Pts,HIV pts,Pregnant women,CPOD	4;5;6;7;8;9		2
	10081	TRUE	TRUE	TRUE	FALSE	TRUE	FALSE	TRUE	FALSE	1	2	1	1	1	1	1	1	1	1	1	1	2	4	2	1	1	1	1	TRUE	TRUE	FALSE	FALSE	FALSE		1	4	4	4	4	4	4		1	2	5;6;7	Pregnant women,HIV People,Elderly with Chronic,Health worker,Medical condition,Children	3;4;5;6;7;8;9		2
	10082	TRUE	FALSE	FALSE	FALSE	FALSE	FALSE	FALSE	FALSE	2	2		1	1	1	1	1	1	2	1	1	2	4	2	1	1	1	2	FALSE	TRUE	FALSE	FALSE	FALSE	2	2	4	4	4	4	3	4		1		5;6	Health worker,Chronic patients,Patients with HIV,Elderly people,Children,Pregnant women	9		2
	10083	TRUE	FALSE	TRUE	FALSE	TRUE	FALSE	FALSE	TRUE	2	1	1	1	1	1	1	1	1	2	1	1	2	4	2	1	1	1	1	TRUE	FALSE	FALSE	FALSE	FALSE		2	4	4	4	4	4	4		1	2	6	Pregnant women,People living with AIDS,Children under 5yrs,Persons with TB,Health care workers,Persons older than 65yrs	3;4;5;6;8;9		4
	10084	TRUE	TRUE	TRUE	FALSE	TRUE	FALSE	FALSE	FALSE	1	1	2	2	2	2	1	1	1	1	1	1	2	2	2	1	1	1	1	FALSE	TRUE	FALSE	FALSE	TRUE	1	2	4		4	4				1		5;6;7	Chronic,HIV+,Health workers	3;4;5;6;7;8;9		2
	10085	TRUE	TRUE	FALSE	FALSE	TRUE	FALSE	TRUE	TRUE	1	1	1	1	1	1	1	2	1	1	1	1	2	4	1	2	1	2	1	FALSE	TRUE	TRUE	TRUE	TRUE	1	2	3	4	4	3	3	3		1	2	5;6;7	Young children<5yrs,Older people over 65yrs,People with HIV/AIDS,People with underlying medication conditions	3;4;5;6;7;8;9		2
	10086	TRUE	TRUE	TRUE	FALSE	TRUE	FALSE	TRUE	TRUE	1	1	2	2	1	1	1	1	1	1	1	1	2	3	2	1	2	1	1	TRUE	FALSE	FALSE	FALSE	TRUE	1	2								1	1	5;6;7	HIV Positive,Diabetes,Old aged >65yrs,Pregnant women,Lung disease,TB	2;3;4;8;9		2
	10087	TRUE	TRUE	TRUE	FALSE	TRUE	FALSE	TRUE	TRUE	1	2	2	2	2	1	1	1	1	2	1	1	1	3	2	3		2	2	FALSE	FALSE	TRUE	FALSE	FALSE		2	4	3	3	4	3	1		2			Persons with HIV	3;5;8;11	Older than 65yrs immune system low	1
	10088	TRUE	TRUE	TRUE	FALSE	TRUE	FALSE	TRUE	FALSE	2	2	1	2	2	2	1	2	1	2	2	1	3	4	2	1	2	3	1	TRUE	FALSE	FALSE	FALSE	TRUE	2	2	4	4	4	4	4	4		3	1	6	People with HIV/AIDS,Young Children,People with Chronic condition	2		3
	10089	TRUE	TRUE	FALSE	FALSE	TRUE	FALSE	FALSE	FALSE	1	1	1	1	1	2	1	2	1	2	1	2	2	1	4	1		2	2	FALSE	TRUE	FALSE	FALSE	TRUE	3	3	3	3	4	4	3	4		3	1			2;4;7		4
	10091	TRUE	TRUE	TRUE	FALSE	TRUE	FALSE	TRUE	TRUE	1	2	3	1	1	1	1	1	1	1	1	2	2	3	2	1		2	3	FALSE	FALSE	TRUE	FALSE	TRUE	1	2	3	4	4	3	2	3		1	2		HIV Pts,Diabetic Mellitus,Asthmatic pts,Infant,Children,TB Pts	2		2
	10092	TRUE	FALSE	FALSE	FALSE	TRUE	FALSE	FALSE	TRUE	1	1	2	1	1	2	1	1	1	2	1	2	2	3	3	2		2	2	FALSE	FALSE	TRUE	TRUE	FALSE	2	2	4	4	4	4	4	3		1	1	4	<5yrs,HIV Positive clients,>65YRS,Pregnant women,Clients with Chronic conditions	3;4;5;6;7;8;9		4
	10093	TRUE	TRUE	FALSE	FALSE	TRUE	FALSE	TRUE	TRUE	1	1	1	1	1	1	1	1	1	2	1	1	2	2	2	1	2	2	1	FALSE	FALSE	TRUE	FALSE	TRUE	3	3	3	4	4	4	4	4		3			Children <5yrs,Above 65yrs,Chronic conditions,Health care providers,Pregnant women	3;4;5;6;8;9		4
	10094	TRUE	TRUE	TRUE	TRUE	TRUE	TRUE	TRUE	TRUE	1	1	1	1	1	1	1	1	1	1	1	1	2	3	2	1	1	1	1	TRUE	TRUE	TRUE	TRUE	TRUE	3	2	4	4	4	4	4	4		1	2	5;6;7	Pregnant women,Persons with HIV/AIDS,Health care workers,Persons older than 65yrs,Chronic medical condtions,Persons with Asthma	3;4;5;6;7;8;9		3
	10095	TRUE	TRUE	FALSE	FALSE	TRUE	FALSE	FALSE	TRUE	1	2		2	2	1	1	1	1	2	1	2	2	4	1	3	1	2	2	FALSE	TRUE	TRUE	FALSE	TRUE	1	2	4	4	4	4	4	4		2				3;4;5;6;8;9		4
	10096	TRUE	TRUE	FALSE	FALSE	TRUE	FALSE	FALSE	TRUE	1	1	2	2	2	2	1	1	1	2	1	2	2	4	3	2		2	2	TRUE	FALSE	FALSE	FALSE	TRUE	1		4	4	4	4	4	3					Pregnat women,Person with HIV/AIDS,Health care workers,Person with underlying medical conditions,TB,General Population			4
	10097	TRUE	FALSE	FALSE	FALSE	TRUE	FALSE	FALSE	TRUE	1	2	2	1	1	1	1	1	1	2	1	1	2	4	2	2		2	2	FALSE	FALSE	TRUE	TRUE	TRUE	2	2	3	3	3	1	3	3		2			Chronic illness,Aged,Health care worker,Children,Pregnant women,HIV exposed patients	3;4;5;6;7;8;9		2
	10098	TRUE	FALSE	FALSE	FALSE	FALSE	FALSE	FALSE	FALSE	2	1	1	2	2	2	2	2	1	2	2	2	2	3	3		1		1	FALSE	FALSE	FALSE	TRUE	TRUE	1	2	4	4	4	4	3	4		1	1		Pregnant women,Chronic Lung disease,Children under 5yrs,TB Patients,Persons older than 65yrs,Persons with HIV/AIDS	4;5;6;8;9		1
	10099	TRUE	FALSE	FALSE	FALSE	TRUE	FALSE	FALSE	FALSE	1	1	1	1	1	1	1	1	1	2	1	1	2	4	2	1	1	2	1	TRUE	TRUE	FALSE	FALSE	TRUE		2	4	4	4	4	4	3		1	2	5;6;7	Pregnant women,HIV/AIDS Pts,TB Pts,Children <5yrs,Chronic disease,Hypertension,Old people >65yrs	3;4;5;6;7;8;9		4
	10100	TRUE	FALSE	FALSE	FALSE	FALSE	FALSE	FALSE	FALSE	1	1	1	2	2	2	1	2	2	2	2	2	2		1	1	2	1	1	FALSE	FALSE	TRUE	FALSE	TRUE	1	1	4	4	4	4	4	3		1	2		Old age,TB,HIV,Pregnant women,Chronic Disease,Pregnant women	3		3
	10101	TRUE	FALSE	TRUE	FALSE	FALSE	FALSE	TRUE	FALSE	1	1	1	1	1	2	1	1	2	2	2	1	2	4	4	2		2	2	FALSE	TRUE	FALSE	FALSE	FALSE		2	4	4	4		3	4		2		3	Pregnant,TB,People with HIV/AIDS,Children young	4;6;7;8		2
	10102	FALSE	TRUE	TRUE	FALSE	TRUE	FALSE	FALSE	FALSE	1	1	1	2	1	1	1	1	1	2	1	1	2	4	3	2		2	1	TRUE	TRUE	TRUE	TRUE	FALSE		2	4	4	4	4	4	4		1	2	5;6;7	Old age person,Young person,Chronic Patient,Health care workers,TB Patint,Pregnant women	2;3;4;5;6;7;8;9		3
	10103	FALSE	TRUE	FALSE	FALSE	TRUE	FALSE	FALSE	FALSE		1	1	1	1	1	1	1	2	2	2	1	2	4	2	1	2	2	1	FALSE	TRUE	FALSE	FALSE	TRUE	3	2								3	1		Pregnant women,Chronic Patients,Children under 5yrs,Persons with TB,Health workers,Persons with HIV/AIDS	3;4;5;6;7;8		4
	10104	TRUE	FALSE	TRUE	FALSE	TRUE	FALSE	TRUE	FALSE	1	1	1	1	1	1	1	1	1	2	1	1	2	3	4	1	1	2	1	FALSE	TRUE	FALSE	FALSE	FALSE	3	1	4	4	4	3	3	4		2		6	Person with HIV/AIDS,Health care workers,Person with TB,Persons with Chronic illness,Pregnant women,Haelth care workers,Person older than 65yrs	6;8		2
	10106	TRUE	TRUE	FALSE	FALSE	TRUE	FALSE	TRUE	TRUE	1	1		1	1	1	1	1	1	2	1	1	2	4	2	1	1	1	1	TRUE	TRUE	TRUE	TRUE	TRUE	1	1	4	4	4	1	4	1		1	2		Elderly,Chronic lung conditions,Children under 5yrs,TB,HIV+	3;4;5;6;7;8;9		4
	10107	TRUE	TRUE	FALSE	TRUE	FALSE	FALSE	TRUE	TRUE		1	1	1	1	1	1	1	1	2	1	1	3	3	2	1	1	1	1	TRUE	TRUE	TRUE	TRUE	TRUE	3	1	3	3	3		1	3		1	2	5	Client on Chronic medication,HIV+ Pts,Pregnant women,Health care workers,Adults over 80yrs	3;5;6;9		4
	10108	TRUE	TRUE	TRUE	FALSE	TRUE	FALSE	FALSE	FALSE	1	2	1	1	1	1	1	1	1	2	1	1	2	4	2	1	2	1	1	TRUE	TRUE	TRUE	TRUE	TRUE	1	2	4	4	4	4	4	4		1		1;2;3
	10109	TRUE	TRUE	TRUE	FALSE	TRUE	FALSE	FALSE	TRUE	1	1	1	1	1	1	1	1	1	1	1	1	3	3	2	2	1	2	1	TRUE	TRUE	TRUE	TRUE	FALSE		2	4	4	4	4	4	4		1	1	6;9	Pregnant women,Chronic Patients,Long disease pts,Health care workers,Older people 65yrs,Children under 5yrs	2;4;5;6;7;8;9		4
	10110	TRUE	FALSE	FALSE	FALSE	TRUE	FALSE	TRUE	TRUE	1	1	1	1	1	1	1	1	1	2	1	1	2	4	2	2		2	2	TRUE	TRUE	TRUE	TRUE	TRUE	1	2	4	4	4	4	3	3		1	2	5;6	HIV/AIDS Pts,Person older than 65yrs,Children <5yrs,Chronic patients,Pregnant women	4;5;6;7;8;9		4
	10111	TRUE	TRUE	FALSE	FALSE	TRUE	FALSE	TRUE	TRUE	1	2	2	1	1	1	1	1	1	1	1	1	2	4	2	2	1	2	2	FALSE	TRUE	FALSE	FALSE	FALSE	3	2	4	4	4	4	4	4		1	2	4;5	Persons with HIV,Pregnant women,Young Children,Persons older than 65yrs,Persons with Asthma,Chronic medical condition	3;4;5;6;8;9		3
	10112	TRUE	TRUE	TRUE	FALSE	TRUE	FALSE	TRUE	TRUE	1	1	1	1	1	1	1	1	1	2	1	2	2	4	2	2	2	2	1	TRUE	TRUE	FALSE	FALSE	FALSE		2	4	4	4	4	4	4		1	2	5;6;7	People with HIV/AIDS,TB,Chronic medical conditions,Pregnant women,Children under 5yrs,Persons older than 65yrs	3;4;5;6;7;8;9		4
	10113	TRUE	TRUE	TRUE	FALSE	TRUE	FALSE	TRUE	TRUE	1	1	1	2	1	1	1	1	1	2	2	1	3	3	2	1		2	2	FALSE	TRUE	TRUE	FALSE	TRUE	3	2	4	4	4	4	4	4		3			<5yrs,Old age,Chronic pts,HIV+ Clients,Poor nutritional status clients	3;4;5;6;7;8;9		4
	10114	TRUE	TRUE	FALSE	FALSE	TRUE	FALSE	TRUE	TRUE	1	2	2	1	1	1	1	1	1	2	1	1	2	3	2	1	2	2	1	FALSE	FALSE	TRUE	FALSE	TRUE	3	2	4	4	4	4	4	4		1	1	3;4;5	Old age,Diabetic,Health care workers,Children under 5yrs,Pregnant women,RVD Pts	2;3;4;5;6;7;8;9		4
	10115	FALSE	FALSE	TRUE	FALSE	TRUE	FALSE	FALSE	TRUE	1	1	1	2	2	1	1	1	1	2	1	1	2	3	3	1	1	1	1	FALSE	TRUE	FALSE	FALSE	FALSE	3	2	4	4	3	3	1	3		1			HIV People,Children under 5yrs,Older than 65yrs,TB Pts,Pregnant women,Diabetic people	3;4;5;6;8;9		3
	10116	TRUE	TRUE	FALSE	FALSE	TRUE	FALSE	TRUE	FALSE	2	2	1	1	1	1	1	1	1	1	1	1	2	4	3	1	1	1	1	TRUE	FALSE	FALSE	FALSE	TRUE	1	2	4	4	4	4	4	4		3			Pregnant women,Children under 5yrs,HIV/AIDS People,60yrs and above client	3;4;6;8;9		4
	10117	TRUE	FALSE	FALSE	FALSE	TRUE	FALSE	FALSE	TRUE	1	2	1																	FALSE	FALSE	TRUE	FALSE	TRUE	1	2	4	4	4	4	4	4		2	2	5
	10118	TRUE	TRUE	FALSE	FALSE	TRUE	FALSE	TRUE	TRUE	1	2	2	1	1	1	1	1	1	2	1	1	2	4	2	1	2	1	1	FALSE	FALSE	TRUE	FALSE	TRUE	2	1	4	4	4	4	4	4		1		1;2;3	Pregnant ladied,Babies under 5yrs,Chronic clients,Aged,HIV reactive	2;4;5;6;7;8;9		4
	10119	TRUE	FALSE	TRUE	FALSE	TRUE	FALSE	TRUE	TRUE	1	2	1	1	2	1	1	1	1	2	1	1	2	4	2	1	2	1	1	FALSE	FALSE	TRUE	FALSE	TRUE	1	1	4	4	4	4	4	4		1	2	5;6;7	Genatrics,Children <5yrs,Pregnant women,HIV/AIDS,Asthmatic pts,Chronic pts	3;4;5;6;7;8;9		4
	10120	TRUE	TRUE	FALSE	FALSE	TRUE	FALSE	FALSE	TRUE	2	2		1	1	1	1	1	1	2	1	1	2	3	2	1	1	1	1	FALSE	TRUE	FALSE	TRUE	TRUE	1	3	4	4	4	4	4	4		1		5;6;7	Pregnant women,Person with chronic medical condition,Health care workers,Young Children,Old age person >65yrs,Person with HIV	3;4;5;6;7;8		3
	10121	TRUE	TRUE	TRUE	FALSE	TRUE	FALSE	TRUE	TRUE	1	1	1	1	1	1	1	1	1	2	1	1	3	3	2	2	2	2	1	TRUE	TRUE	TRUE	TRUE	TRUE	1	2	4	4	4	4	4	4		1	2		Chronic pts,Aged more than 65yes,HIV+ Clients,TB Pts,Pregnant,Children less than 5yrs	2;3;4;5;6;7;8;9		4
	10122	TRUE	TRUE	TRUE	FALSE	TRUE	FALSE	TRUE	TRUE	1	1	1	1	1	1	1	1	1	1	1	1	3	2	4	1		2	2	FALSE	FALSE	TRUE	TRUE	TRUE	3	3	4	4	4	2	4	2		1	1		<5yrs children,Old age,Chronic pts,Health care workers,HIV+ People,Pregnant women	2;3;4;5;6;7;8;9		4
	10123	TRUE	TRUE	TRUE	FALSE	TRUE	FALSE	TRUE	TRUE	1	1	1	2	1	1	1	1	2	2	2	2	2	4	2	1	1	1	1	TRUE	TRUE	TRUE	TRUE	FALSE	3	2	3	2	2	3	3	4		1	2	3	Health care workers,Chronic pts,Diabetic pts,Pregnant women,Elderly>65yrs	4;5;6;7;8;9		4
	10124	TRUE	TRUE	FALSE	FALSE	TRUE	FALSE	TRUE	TRUE	1	2	2	2	2	2	1	1	1	2	2	1	2	3	2	1	1		1	TRUE	FALSE	FALSE	FALSE	TRUE	3	2	3	2	2	3	2	2		1	2		Health workers,Chronic Clients,TB Clients,Pregnant women,HIV/AIDS Clients,	3;5;6;7;8;9		3
	10125	TRUE	TRUE	TRUE	FALSE	TRUE	FALSE	TRUE	TRUE	1	1	1																	TRUE	TRUE	TRUE	TRUE	TRUE	1	1	3	3	3	4	3	2	I am a diabetic patient	1	2	5;6;7
	10126	TRUE	TRUE	TRUE	FALSE	TRUE	FALSE	TRUE	FALSE	1	2	2	1	1	1	1	1	1	2	1	1	2	3	2	1	2	2	1	FALSE	FALSE	TRUE	TRUE	TRUE	1	2	4	4	4	1	2	1		1	2	5;6;7	People with HIV,Chronic illnesses of lungs/heart,TB pts,Pregnant women,All Childre,.Pts>65yrs	3;4;5;6;7;8;9		4
	10127	TRUE	TRUE	TRUE	FALSE	TRUE	FALSE	TRUE	TRUE	1	1	1	1	1	1	1	1	1	2	1	1	3	3	2	2	1	2	1	TRUE	TRUE	TRUE	TRUE	TRUE	2	2							Post stemceu transplant no flu vaccine allowed	1	2	5;6;7	HIV+,>65Yrs,Chronic,<5yrs,Lung diseases	1		4
	10128	TRUE	TRUE	FALSE	FALSE	TRUE	FALSE	FALSE	TRUE	1	1	1	1	1	1	1	1	1	2	2	1	2	4	2	1	1	2	1	FALSE	FALSE	TRUE	FALSE	TRUE	1	2	4	3	4	3	4	2		1	2	5;6;7	Pregnant women,Aged >65yrs,Children<5yrs,TB.Cardiac,HIV Pts,Asthmatic	3;4;5;6;7;8;9		3
	10129	TRUE	TRUE	TRUE	FALSE	TRUE	FALSE	TRUE	TRUE	1	2	2	2	2	1	1	1	1	2	1	2	2	3	2	1	1	1	1	FALSE	TRUE	TRUE	FALSE	TRUE	1	1	4	3	4	3	4	4			2	5;6;7	Chronic pts,Children under 5yrs,HIV/AIDS Pts,Pregnant mother,Elderly people above 65yrs	3;4;5;6;8;9		4
	10130	TRUE	TRUE	TRUE	FALSE	TRUE	FALSE	TRUE	TRUE	1	1	1	1	1	1	1	1	1	2	1	1	2	4	2	1	2	1	1	FALSE	FALSE	TRUE	FALSE	TRUE	1	2	4	4	4	3	4			1	2	5;6;7	Chronically ill,Heart Diseases,Pregnant women,Children under 5yrs,Aged>65yrs above,Immunocompromised	3;4;5;6;8;9		4
	10131	TRUE	TRUE	TRUE	FALSE	TRUE	FALSE	TRUE	TRUE	1	1	1	1	2	1	1	1	1	2	1	1	2	4	2	1	1	1	1	FALSE	TRUE	FALSE	FALSE	TRUE	1	1	3	4	4	3	4	4		1	2	5;6;7	Pregnant women,People older than 65yrs,Young Children,Person with Asthma,Chronic condition,HIV/AIDS,Chronic medical conditions	3;4;5;6;8;9		4
	10132	TRUE	TRUE	FALSE	FALSE	TRUE	FALSE	TRUE	TRUE	1	2	1	2	2	1	1	1	1	2	1	1	2	4	2	1	1	1	1	FALSE	TRUE	FALSE	FALSE	TRUE	2	3	4	4	4	3	4	1		1	2	5;6;7	Pregnant women,Asthmatic pts,Diabetic except hypesesses,Young Children,HIV+ clients,Adults above 65yrs	3;4;5;6;8;9		4
	10133	TRUE	TRUE	FALSE	FALSE	TRUE	FALSE	TRUE	TRUE	1	2	2	1	1	1	1	1	1	2	1	1	2	4	2	1	1	2	1	TRUE	FALSE	FALSE	FALSE	TRUE	1	2	3	4		4	3	4		1	2	4;5;6	HIV/AIDS,Pregnant women,Children<5yrs,People>65yrs,Health care workers,Chronic pts	3;4;5;6;7;8;9		4
	10134	TRUE	FALSE	FALSE	FALSE	FALSE	FALSE	FALSE	FALSE	1	2	2	2	2	2	2	2	2	2	1	2	2	4	2	1	2	1	1	FALSE	FALSE	TRUE	FALSE	TRUE	1	1	4	4	4	3	3	3		2		13	Everybody,Children,Youth,Adults	2		4
	10135	TRUE	TRUE	TRUE	FALSE	TRUE	FALSE	FALSE	TRUE	1	1	1	2	2	1	1	1	2	2	1	2	2	2	2	2		2	2	FALSE	TRUE	FALSE	FALSE	FALSE		3	4	4	4	3	4	1		3			Persons with HIV/AIDS,TB,Older than 65yrs	3;4;8;9		3
	10136	TRUE	TRUE	TRUE	FALSE	TRUE	FALSE	TRUE	FALSE	1	1	1	1	1	1	1	1	1	2	2	1	2	4	3	1	1	1	1	TRUE	TRUE	FALSE	TRUE	TRUE	1	1	4	3	4	3	3			1		4;5	HIV pts,Diabetes,Chronic pts,TB pts	3;4;6;7;8;9		4
	10137	TRUE	TRUE	FALSE	FALSE	TRUE	FALSE	TRUE	TRUE	1	2	2	2	1	2	1	2	1	1	1	2	2	4	2	2		2	2	FALSE	FALSE	TRUE	TRUE	FALSE		2	4	4	4	4	4	3		1	2	13	Young Children,Pregnant women,Health workers,Elderly people,General Population	2;4;5;6;7;8		4
	10138	TRUE	TRUE	TRUE	FALSE	TRUE	FALSE	TRUE	TRUE	1	1	1	2	2	1	1	1	1	2	1	1	3	3	2	1	1	1	1	TRUE	TRUE	FALSE	TRUE	FALSE	2	1	3	3	3	3	3	3		1	1	1;2;5;6;7;11;12	Aged,HIV Positive pts,Children under 5yrs,Chronic pts,TB Pts,Pregnant women	3;4;5;6;8;9		3
	10139	TRUE	TRUE	FALSE	FALSE	TRUE	FALSE	TRUE	TRUE	1	2	1	2	2	2	2	2	2	2	1	1	2	3	2	2		2	2	FALSE	FALSE	FALSE	TRUE	TRUE	3	3	3	3	3	3	1	3		1	1		HIV Infected,Children<5yrs,Aged,Pregnant women,Health care workers	8		4
	10140	TRUE	TRUE	FALSE	FALSE	TRUE	FALSE	TRUE	TRUE	1	2	2	2	1	2	1	1	1	2	1	1	2	1	2	1	2	2	1	FALSE	FALSE	FALSE	TRUE	TRUE	2	2	3	1	3	3	4	1		1	2	5;6;7	HIV/AIDS infected people,Children under 5yrs,Pregnant women,Health care workers	3;4;6;7;8;9		1
	10141	TRUE	FALSE	FALSE	FALSE	TRUE	FALSE	TRUE	TRUE	1	2	1	1	1	1	1	2	2	1	1	1	2	1	3	1	2	2	1	FALSE	FALSE	TRUE	TRUE	TRUE	1	2	1	3	1	2	4	1		3		13	Elderly,Patients,Children,Health care workers	2;4;5;6;7;8		2
	10142	TRUE	TRUE	FALSE	FALSE	TRUE	FALSE	FALSE	TRUE	1	1	1	1	1	1	1	1	1	1	1	1	2	4	2	2	1	2	2	FALSE	FALSE	FALSE	TRUE	FALSE			4	4	4	4	3	4		1	1		Children under 5yrs,Pregnant women,Chronic lung disease,People older than 65yrs,Health care workers,	2;4;5;6;7;8;9		4
	10143	TRUE	TRUE	TRUE	FALSE	TRUE	FALSE	TRUE	TRUE	1	1	1	1	1	1	1	1	1	2	1	1	2	4	2	1	1	1	1	TRUE	TRUE	TRUE	TRUE	TRUE	1	1	4	4	4	4	3	3		1	2	5;6;7	Pregnant women,Health care workers,Persons with HIV/AIDS,Young children,Persons older than 65yrs,Persons with chronic medical conditions	3;4;5;6;7;8;9		3
	10144	TRUE	TRUE	FALSE	FALSE	TRUE	FALSE	FALSE	TRUE	1	1	3	2	2	1	1	1	1	2	1	1	4	4	2	1	1	2	1	TRUE	FALSE	FALSE	FALSE	FALSE		3	4	4	4					2			Young Children,Health care workers,Persons with HIV/AIDS,Persons with Chronic or medical conditions	4;7;8;9		4
	10145	TRUE	TRUE	TRUE	FALSE	TRUE	FALSE	TRUE	TRUE	1	1	2	1	2	1	1	1	1	2	1	1	3	3	3	2	1	2	1	TRUE	TRUE	FALSE	TRUE	TRUE	2	2	4	3	3	4	3	3		1	1		Pregnant women,Younger than 5yrs,Older than 65yrs,Asthmatics,Chronic Pts,HIV pts	3;4;5;6;8;9		4
	10146	TRUE	FALSE	FALSE	FALSE	TRUE	FALSE	FALSE	TRUE	1	2	1	1	1	1	1	1	1	1	1	1	2	2	2	1	1	1	1	TRUE	FALSE	FALSE	FALSE	FALSE		1	4	4						1	1		Pregnant women,Persons with HIV/AIDS,Young Children,Person older than 65yrs,Health care workers,Persons with Chronic medical condition	2;3;5;6;7;8;9		2
	10147	TRUE	TRUE	FALSE	FALSE	TRUE	FALSE	TRUE	FALSE	1	1	1	1	1	1	1	1	1	2	1	1	2	2	2	2	1	2	1	FALSE	TRUE	FALSE	FALSE	FALSE		2	4	4	4	4	4	4					Pregnant women,Persons older than 65 yrs,Person with HIV/AIDS,Chronic Lung condition,Young Children,Health care workers	2;3;4;5;6;7;8;9		2
	10148	TRUE	TRUE	FALSE	FALSE	TRUE	FALSE	TRUE	FALSE	1	1	1	1	1	1	1	1	1	1	1	1	2	4	2	1	1	1	1	TRUE	TRUE	TRUE	FALSE	TRUE	1	1								1			Elderly,Children below 5yrs,Pregnant women,Chronic pts,Patients with Tuberculosis,people with HIV/AIDS	3;4;5;7;8;9		2
	10149	TRUE	TRUE	TRUE	FALSE	TRUE	FALSE	TRUE	TRUE	1	2	1	1	1	1	1	1	1	1	1	1	1	3	2	1	1	1	1	TRUE	TRUE	TRUE	TRUE	TRUE	3	1	4	4	4	4	4	4		1	2		Pregnant women,HIV Pts,Children<5yrs,Elderly pts,TB pts,Health care workers	2;3;4;5;6;7;8;9		1
	10150	TRUE	TRUE	FALSE	FALSE	TRUE	FALSE	FALSE	FALSE	1	2	1	2	2	1	1	1	1	2	1	1	3	4	1	2	2	2	2	FALSE	TRUE	TRUE	TRUE	TRUE	1	1	4	4	4	4	4	4		1	2	5;6	HIV/AIDS Clients,Persons older than 65yrs,Persons with Tuberculosis,Chronic lung condition,Person with Asthma,Young under 5yrs	2;3;4;5;6;7;8;9		4
	10157	TRUE	TRUE	TRUE	FALSE	TRUE	FALSE	TRUE	TRUE	1	1	1	1	1	1	1	1	1	1	1	1	2	4	2	1	2	2	1	FALSE	FALSE	TRUE	TRUE	TRUE	1	2	4	4	4	4	4	4		1	1	4	HIV/AIDS,Chronic pts,Antenal clients,TB Pts,Old aged above 65yrs	2;4;5;6;7;8;9	Antenatal clients	4
	10158	TRUE	TRUE	FALSE	FALSE	TRUE	FALSE	TRUE	TRUE	1	1	1	1	1	1	1	1	1	2	1	1	1	4	2	1	2	2	1	FALSE	TRUE	TRUE	TRUE	TRUE	1	2	3	3	3	2	3	2		1	2	4	Pregnant,Asthmatic,Diabetic Militus,HIV/AIDS,TB,Elderly	3;4;5;6;7;8;9		1
	10159	TRUE	TRUE	TRUE	FALSE	TRUE	FALSE	FALSE	TRUE	1	1	2	2	1	1	1	1	1	2	1	1	2	4	1	1	1	1	1	TRUE	TRUE	FALSE	FALSE	FALSE	3	2	4	4	4	4	4	3		1	2		Chronic,Pregnant women,HIV/AIDS,TB,Children under 5yrs	3;4;5;6;7;8;9		4
	10160	TRUE	TRUE	FALSE	FALSE	TRUE	FALSE	TRUE	TRUE	1	1	1	1	1	1	1	1	1	2	1	1	2	4	2	1	1		1	TRUE	TRUE	TRUE	TRUE	TRUE	1	2	4	4	4	4	4	2		1	2	4	Chronic,HIV,TB,Pregnant women,Aged,<5Yrs	3;4;5;6;7;8;9		4
	10161	TRUE	TRUE	TRUE	FALSE	TRUE	FALSE	TRUE	TRUE	1	1	1	1	1	1	1	1	1	2	1	1	2	3	2	1		2	2	FALSE	TRUE	FALSE	FALSE	TRUE	2	1	4	4	4	3	3	4		1	2	4;5	Pregnant women,Chtonic people,Old age people over 65 yrs,HIV People,Young children under 5yrs	2;3;4;5;6;7;8;9		4
	10162	TRUE	TRUE	FALSE	FALSE	TRUE	FALSE	TRUE	TRUE	1	1	1	1	2	1	1	2	1	2	1	1	2	4	2	2	1	2	1	FALSE	TRUE	TRUE	TRUE	TRUE	2	3	4	4	3	1	4	1		1	2	4;5	HIV + Pts,TB Pts,Chronic conditions,Pregnant women,Aged >65yrs,Aged<5yrs	2;3;4;5;6;7;8;9		4
	10163	TRUE	TRUE	TRUE	FALSE	TRUE	FALSE	FALSE	FALSE	2	1	1	1	1	1	1	1	1	2	1	1	2	3	2	1	1	1	1	TRUE	TRUE	FALSE	FALSE	TRUE	1	1	4	4	4	4	4	4		1	2	5;6;7	Health care workers,People with HIV/AIDS,Pregnant women,People with TB,Asthma,Chronic medical conditions	3;4;5;6;7;8;9		4
	10164	TRUE	TRUE	FALSE	FALSE	TRUE	FALSE	TRUE	TRUE	1	1	1	1	1	1	1	1	1	2	1	1	3	4	2	1	1	1	1	TRUE	TRUE	TRUE	TRUE	TRUE	1		4	4	4	4	3	3		1	2	5	HIV Positive pts,Adults over 65yrs,Pregnant women,All health workers	3;5;6;7;8;9		4
	10165	TRUE	TRUE	TRUE	FALSE	TRUE	FALSE	TRUE	TRUE	1	1	2	1	1	1	1	1	1	2	1	1	2	3	2	1	2	2	1	FALSE	TRUE	TRUE	TRUE	TRUE	3	2	4	4	4	4	3	3		1	2	5;6	Pregnant women,TB Patients,HIV Pts,Chronic condition such as Asthmatic,Generics>65yrs	3;4;5;6;8;9		3
	10166	FALSE	FALSE	FALSE	FALSE	FALSE	FALSE	FALSE	FALSE	2	1	1	1	1	1	1	1	1	1	1	1	2	1	2	1	1	1	1	TRUE	FALSE	FALSE	FALSE	FALSE	1	1	3	3	3	3	3	3		1	1	7	All Pregnant women,People with Chronic disease,Kidney or Liver Failure,Asthma,Cardiovascular disease,HIV/AIDS	8		4
	10167	TRUE	TRUE	FALSE	FALSE	TRUE	FALSE	FALSE	TRUE	1	2	2	1	2	1	1	1	1	2	1	1	3	3	2	2	2	2	1	FALSE	TRUE	TRUE	TRUE	TRUE	1	2	4	4	3	4	3	1		1	2	13	Children under 5yrs,Old age above 65yrs,Pregnant women,Chronic Patients,HIV/AIDS Patient	4;5;6;8;10		1
	10168	TRUE	TRUE	FALSE	FALSE	TRUE	FALSE	TRUE	FALSE	1	2	2	1	1	1	1	1	1	2	1	1	2	3	2	1	1	1	1	FALSE	FALSE	TRUE	FALSE	TRUE	1	1	4	4	4	4	4	4		1	2	5;6;7	<5yrs Children,HIV+ Clients,Pregnant women,65yrs and older,Asthmatic,DM,TB Pts,People living in old age homes	3;4;5;6;7;8;9		4
	10169	TRUE	FALSE	TRUE	FALSE	TRUE	FALSE	TRUE	TRUE	1	1	1	1	1	1	1	1	1	2	1	1	2	3	2	1	1	1	1	FALSE	TRUE	TRUE	TRUE	TRUE	1	1	4	4	4	3	4	4		1	2	5;6;7	Pregnant women,Children 5yrs,Asthmatic,Cardiovascular,Diabetic,TB Pts,People living with HIV/AIDS,Pts with Kidney,Liver failure,People older than 65yrs old	3;4;5;6;7;8;9		4
	10170	FALSE	TRUE	FALSE	FALSE	FALSE	FALSE	FALSE	FALSE	1	1	2	1	2	1	1	2	1	2	1	2	3	4	3	1	2	1	1	FALSE	TRUE	FALSE	FALSE	FALSE	2	2	4	4	4	4	4	4		1	2	7	Pregnant women,People living with HIV/AIDS,People living in old age home,People who are 65yrs,People with Asthma,Children 5yrs	3;4;5;6;8;9		3
	10171	FALSE	TRUE	TRUE	FALSE	TRUE	FALSE	FALSE	FALSE	1	1		1	1	2	2	2	1	2	2	2			3	1	1	2	1	FALSE	TRUE	FALSE	FALSE	TRUE	1		4	4	4	4	4	4		1	2	5	The General Population,Pregnant women,Chronic person including TB,Person with HIV,Under 5yrs children,65yrs older person,Pregnant women	2;4;5;6;7;8;9		3
	10172	TRUE	TRUE	FALSE	TRUE	FALSE	TRUE	TRUE	FALSE	1	1	1	1	1	1	1	1	1	2	2	1	1	4	4	1		1	2	FALSE	TRUE	FALSE	FALSE	TRUE	1	1	3	3	4	4	3	3		1		5	General Population,Health workers,Pregnant women,Chronic pts,Person with HIV/AIDS,Person older than 65yrs	2;5;6;8;9		4
	10173	TRUE	TRUE	TRUE	FALSE	TRUE	FALSE	TRUE	FALSE	1	1	1	1	1	1	1	1	1	1	1	1	2	4	2	2	3	2	2	FALSE	FALSE	FALSE	FALSE	FALSE	3	3	4	4	4	4	3	3		1	1	7	Genniatrics,Young children,Health care workers,Persons with chronic condition,People overs 65yrs,People with HIV/AIDS,Health care workers	3;4;5;6;7;11	peple living at old ages home	4
	10174	TRUE	TRUE	FALSE	FALSE	TRUE	FALSE	TRUE	TRUE	1	1	1	2	1	1	1	1	1	1	1	1	2	3	2	1	1	2	1	TRUE	TRUE	TRUE	TRUE	FALSE		3	4	4	4	2	4	4		1	2	5;6;7	HIV+,Children,Old age,Health care workers,Chronic pts,Pregnant women	3;4;5;6;7;8;9		2
	10175	TRUE	TRUE	TRUE	TRUE	TRUE	TRUE	TRUE	TRUE	2	3	1	1	1	1	1	1	1	1	1	1	1	4	1	1	1	1	1	FALSE	TRUE	FALSE	FALSE	TRUE	1	2	4	3	4	4	3	3		1	2	5;6	Pregnant women,Chronic illness,HIV Pts,Old age client,Health workers,Children under 5yrs	3;4;5;6;8;9		2
	10176	TRUE	TRUE	TRUE	FALSE	TRUE	FALSE	TRUE	TRUE	1	1	1	1	2	1	1	1	1	2	1	1	2	4	2	1	1	1	1	FALSE	TRUE	TRUE	TRUE	TRUE	2	1	4	4	4	4	4	4		1	1
	10177	TRUE	TRUE	TRUE	FALSE	TRUE	FALSE	TRUE	FALSE	2	1	1	1	1	1	1	1	1	2	1	1	2	4	2	1	1	1	1	TRUE	TRUE	FALSE	TRUE	TRUE	2	2	4	4	4	4	4	4		1	1	5;6;7	Pregnant women,Health care worker,Person with HIV/AIDS,Children,Persons with medical condition,Persons with Asthma	3;4;5;6;7;8;9		3
	10178	FALSE	TRUE	TRUE	TRUE	TRUE	FALSE	TRUE	TRUE	2	1	1	1	1	1	1	1	1	2	1	1	3	4	3	1	3	1	1	TRUE	FALSE	FALSE	FALSE	FALSE		2	4	3	4	4	3	4		1	1		Health workers,Pregnant women,Persons HIV/AIDS,Person with Tubercolosis	2;3;5;6;7;8;9		2
	10179	TRUE	TRUE	TRUE	FALSE	TRUE	FALSE	TRUE	TRUE	2	1	1	1	1	1	1	1	1	2	1	1	2	4	3	1	1	1	1	TRUE	TRUE	TRUE	TRUE	FALSE	2	2	4	4	4	4	1	4		3			Health care workers,Pregnant women	6		3
	10180	TRUE	TRUE	TRUE	FALSE	TRUE	FALSE	FALSE	TRUE	2	2		2	2	1	1	1	1	2	1	2	2	3	3	2	1	2	1	FALSE	TRUE	FALSE	FALSE	FALSE	3	2	4							3			Old ages,HIV/AIDS Pts,TB Pts,Chronic pts	4		3
	10181	TRUE	TRUE	TRUE	FALSE	TRUE	FALSE	TRUE	FALSE	2	1	1	2	2	1	1	1	2	1	1	2	2	3	2	1	1	1	1	TRUE	TRUE	FALSE	TRUE	FALSE		1	4	4	4	4	4	3		1	1		Young Children,Old age	2;4;8;9		2
	10182	TRUE	TRUE	TRUE	FALSE	TRUE	FALSE	TRUE	TRUE	1	2	2	1	1	1	1	1	1	1	1	1	2	3	2	1		2	2	FALSE	TRUE	FALSE	FALSE	FALSE		3	3	3	4	2	4	4		3				2;3;5;6;7;8;9		4
	10183	FALSE	TRUE	FALSE	TRUE	FALSE	FALSE	TRUE	FALSE	1	1	3	2	2	1	1	1	1	2	1	2	2	4	3	1	1	1	3	FALSE	TRUE	TRUE	TRUE	FALSE	2	1	4	4	3	4	3	3		1	2	5		3;4;6		4
	10184	TRUE	TRUE	TRUE	FALSE	TRUE	FALSE	FALSE	FALSE	1	2	3	1	1	1	1	1	1	1	1	1	2	4	2	2	1	2	1	FALSE	TRUE	TRUE	TRUE	FALSE	2	2	4	4	4	4	4	4		1	1	5	Child under 5yrs,Chronic pts,HIV/AIDS Pts,Old age people	3;4;5;8;9		4
	10185	TRUE	FALSE	FALSE	FALSE	TRUE	FALSE	FALSE	TRUE	1	1	1	1	2	2	1	1	1	1	1	1	2	4	3	2		2	2	TRUE	TRUE	TRUE	TRUE	TRUE	1	1	4	4	4	4	4	4		1	1			2;3;4;8;9		3
	10186	TRUE	TRUE	FALSE	FALSE	TRUE	FALSE	FALSE	TRUE	1	1	1	1	1	1	1	1	1	2	1	1	2	4	2	1	2	1	1	TRUE	TRUE	TRUE	TRUE	TRUE	1	1	4	4	4	4	4	2		1	2	5;6;7	HIV+ Pts,Elderly>65yrs,Chronic diseases pts,Cancer pts,Pregnant women,Children<5yrs,Diabetic pts	3;4;5;6;7;8;9		2
	10188	TRUE	FALSE	TRUE	FALSE	TRUE	FALSE	FALSE	FALSE	1	2	2	2	1	2	2	2	1	1	1	2	3	4	3	1	1	1	1	FALSE	TRUE	FALSE	FALSE	FALSE		2	3	4	4	2	3	4		3
	10189	TRUE	TRUE	TRUE	TRUE	TRUE	FALSE	FALSE	FALSE	1	1	1	1	2	1	1	1	1	2	1	1		4	2	1	1	2	1	TRUE	TRUE	TRUE	TRUE	FALSE		2	4	4	4	4	4	4		1	1	5;6;7	People living with HIV/AIDS,Children under 5yrs,Older than 65yrs,Pregnant women,Peple with TB,Chronic medical medication	3;4;5;6;7;8;9
	10190	TRUE	TRUE	FALSE	FALSE	TRUE	FALSE	TRUE	TRUE	1	1	1	1	1	1	1	1	1	2	1	1	2	3	2	2	2	2	1	TRUE	TRUE	TRUE	TRUE	TRUE	3	2
	10191	TRUE	TRUE	TRUE	FALSE	TRUE	FALSE	TRUE	TRUE	1	1	2	1	1	1	1	1	1	1	1	1	1	3	3	1	2	2	1	TRUE	TRUE	TRUE	TRUE	TRUE	1	2	4	4	4	4	3	4		1	1		Pregnant women,HIV/AIDS Clients,Children<5yrs	11	All people	4
	10192	TRUE	TRUE	TRUE	FALSE	TRUE	FALSE	TRUE	TRUE	1	1	1	2	1	1	1	1	1	2	1	1	2	3	2	1	2	2	1	FALSE	TRUE	FALSE	FALSE	FALSE	2	1	4	2	1	4	4	4		3		13	Pregnant women,Elderly,Medical conditions,Health care workers,HIV+,Children<5yrs	2;4;5;6;7;8;9		4
	10203	TRUE	TRUE	FALSE	FALSE	TRUE	FALSE	TRUE	TRUE	1	1	1	1	1	1	1	2	1	1	1	1	2	3	2	1	2	1	1	FALSE	TRUE	FALSE	TRUE	TRUE	1	1	3	2			3			2	2					4
	10204	TRUE	TRUE	FALSE	FALSE	TRUE	FALSE	FALSE	TRUE	1	1	1	1	1	2	1	2	2	1	2	2	2	3	2	1	1	2	1	TRUE	FALSE	FALSE	FALSE	TRUE	1	1	4	4	4	4	3	4		1	2
	10205	TRUE	FALSE	TRUE	FALSE	TRUE	FALSE	TRUE	TRUE	1	1	1	1	1	1	3	2	1	1	2	1	2	4	2	2	2	2	1	FALSE	FALSE	TRUE	FALSE	TRUE	2	2	4	4	3	4	4	3		1	2		Immunocompromised, pregnant woman, Diabetic, Child who are ill, Epilepsy			4
	10206	TRUE	TRUE	TRUE	FALSE	TRUE	FALSE	TRUE	TRUE	2	1	1	2	1	1	1	1	1	1	1	1	2	4	2	2	1	2	1	TRUE	TRUE	TRUE	TRUE	FALSE		1	4	4	4	4	1	4		1	2	4;5;6;7;8		3;5;6;7;8		2
	10207	FALSE	FALSE	FALSE	FALSE	FALSE	FALSE	FALSE	FALSE	2	2	1	1	1	1	2	1	1	2	1	1	3	4	3	3	1	2	1	FALSE	TRUE	FALSE	FALSE	FALSE		3	4	3	4	3	3			1	1					4
	10208	TRUE	TRUE	TRUE	FALSE	TRUE	FALSE	TRUE	TRUE	1	1	1	2	1	1	1	1	1	2	1	2	3	2		1	1	1	1	TRUE	TRUE	TRUE	TRUE	TRUE		1	4	4	4	4	3	4		1	1	5;6	Old age 65 TB, Under 5 Diabetes, HIV Health worker			4
	10209	TRUE	TRUE	TRUE	FALSE	TRUE	FALSE	TRUE	TRUE	1	1	1	1	1	1	1	2	1	2	1	1	2	3	2	1	1	1	1	TRUE	TRUE	TRUE	TRUE	TRUE		1	3	4	3	4	3	4		1	1		HIV			3
	10210	TRUE	FALSE	TRUE	FALSE	TRUE	FALSE	TRUE	TRUE	1	1	1	1	1	1	1	1	1	2	1	1	2	3	2	2	1	2	1	TRUE	TRUE	TRUE	TRUE	TRUE	1	1	3	3	3	3	3	3		1	2	5	Under 5 TB Client, Chronics, Hiv,Aids patients	1;3;4;5;6;7;8;9		3
	10212	TRUE	FALSE	FALSE	FALSE	TRUE	FALSE	FALSE	TRUE	1	1		1	1	1	1	1	1	2	1	1	2	3	3	1	1		1	TRUE	FALSE	FALSE	FALSE	FALSE	2	2		4	2	3	3	3		1	2		Pregnant woman Chronically ill,Hiv positive Employee Department, Children under 5 years pension older			4
	10213	TRUE	TRUE	TRUE	TRUE	TRUE	FALSE	TRUE	TRUE	1	1	1	1	1	1	1	1	1	2	1	1	2	3	2	1	1	2	1	FALSE	TRUE	TRUE	FALSE	TRUE	2	3	4	4	3					1	2		65 YEARS OLDER Hiv positive, Pregnant woman PE on ART, All underfruces All chronics			4
	10214	TRUE	TRUE	TRUE	FALSE	TRUE	FALSE	TRUE	TRUE	1	2	1	1	1	1	1	1	1	2	1	2	2	3	2	1	1	2	1	TRUE	FALSE	FALSE	FALSE	TRUE	1	1	4	3	3	2	3	3		1	2	13	Children,Elderly,Health care workers,Persons with HIV/AIDS	4;5;7;8;9		3
	10215	TRUE	TRUE	TRUE	FALSE	TRUE	FALSE	TRUE	TRUE	1	1	1	1	1	1	1	1	1	1	1	1	1	1	2	1	1	1	1	FALSE	TRUE	TRUE	TRUE	TRUE	3	1	4	4	4	1	1	1		1	1	4	Health care workers,Pregnant women,Elderly people,TB,HIV,Children	2;5;6;7;8;9
	10225	TRUE	TRUE	TRUE	TRUE	TRUE	FALSE	TRUE	FALSE	2	1	1	1	2	1	1	1	1	1	1	1	1	3	3	1		3	2	TRUE	TRUE	TRUE	TRUE	FALSE		3	4	4	4		1	3		1	1		Pregnant women,Persons older than 65yrs,Health care workers,Young Children,Persons with HIV/AIDS,TB	2		2
	10226	FALSE	TRUE	FALSE	FALSE	TRUE	FALSE	FALSE	FALSE	1	1	1	1	1	1	1	1	1	1	1	1	2	3	2	2	1	2	1	FALSE	TRUE	TRUE	TRUE	FALSE	1	1	3	3	3	3	3	3		1	2	3	Persons with HIV/AIDS,TB,Pregannt women,Asthma,lung condition,Chronic medical conditions	2;5;8;9		3
	10227	TRUE	TRUE	TRUE	FALSE	TRUE	FALSE	TRUE	TRUE	1	1	1	1	2	2	1	1	1	2	1	2	3	3	2	2	2	2	3	TRUE	TRUE	TRUE	TRUE	FALSE	3	2	3	4	4	3	4			1	2	5;6	Young Children,Pregnant women,Persons with HIV/AIDS	5;7;8		2
	10228	TRUE	TRUE	TRUE	FALSE	TRUE	FALSE	FALSE	FALSE	2	1	1	2	2	2	1	2	2	2	1	2	3	1	3	2	2	2	1	FALSE	TRUE	TRUE	TRUE	FALSE		2	4	4	4	4	4	4		1	2	3;4;5;6;7;8	HIV/AIDS,Children<5yrs	2;8		1
	10229	TRUE	TRUE	TRUE	FALSE	TRUE	FALSE	FALSE	FALSE	2	2	2	2	1	2	1	1	1	2	1	2	3	3	2	1	1	2	3	FALSE	TRUE	FALSE	FALSE	FALSE		2	4	4	4	4	2	4		3	2		Asthmatic clts,Young Children,TB Pts	3;4;8;9		4
	10230	FALSE	TRUE	TRUE	FALSE	TRUE	FALSE	TRUE	TRUE	1	1	1	1	1	1	1	1	2	2	1	1	2	4	2	1	1	2	1	FALSE	TRUE	TRUE	TRUE	TRUE	2	1	4	4	4	4	4	2		1	2	4;5	TB,Diabetic pts,Pregnant women,Immuno-compromised,Children<5yrs,Elderly	4;5;6;7;8;9		3
	10231	TRUE	TRUE	TRUE	FALSE	TRUE	FALSE	FALSE	TRUE	1	1	1	2	2	1	1	1	1	2	1	1	2	4	3	3	1	2	1	TRUE	TRUE	FALSE	FALSE	FALSE		3	4	4	4	4	4	4		1	2	4;5	Persons with HIV/AIDS,Chronic lung disease,underlying medical condition,children<5yrs,Health care workers	3;4;5;6;7;8;9		4
	10232	TRUE	FALSE	FALSE	FALSE	TRUE	FALSE	TRUE	TRUE	1	1	1	2	2	2	1	2	1	2	2	2	2	3	2	2	1	2	1	FALSE	TRUE	FALSE	FALSE	FALSE	1	2	3	3	3	3	4	3		2		5;6;7		2;6;9
	10233	TRUE	FALSE	FALSE	FALSE	TRUE	FALSE	TRUE	TRUE	1	1	1	2	2	2	1	1	2	2	2	2	2	3	2	2	1	2	1	FALSE	TRUE	FALSE	FALSE	FALSE	1	2	3	3	3	3	4	3		2		5;6;7
	10234	TRUE	TRUE	FALSE	FALSE	TRUE	FALSE	TRUE	TRUE	1	1	1	2	2	1	1	2	2	2	2	2	2	4	2	2		2	2	FALSE	FALSE	FALSE	TRUE	TRUE	1	2	3	3	3	3	4	4		1	2	4;5	children <5yrs,Elderly >65yrs,Diabetes pts,tb pts,HIV/AIDS	5;7;8		4
	10235	TRUE	TRUE	TRUE	FALSE	TRUE	FALSE	TRUE	TRUE	1	1	1	2	1	2	1	1	2	2	1	1	2	4	2	1	1	1	1	FALSE	TRUE	TRUE	TRUE	FALSE		1	4	4	4	1	4	1		1	1		Adults>65yrs,Pregnant women,TB Pts,Children <5yrs	2;4;7		4
	10236	FALSE	FALSE	FALSE	FALSE	FALSE	FALSE	FALSE	FALSE																				FALSE	FALSE	FALSE	FALSE	FALSE
	10243	TRUE	TRUE	FALSE	FALSE	TRUE	FALSE	TRUE	FALSE	2	1	2	2	2	2	2	2	2	2	2	2	2	3	2	2	1	2	1	TRUE	TRUE	TRUE	TRUE	FALSE	2	2	4	4	4	4	3	4		1	2	6	Pregnant women, TB patients, 65years and older,HIV/AIDS patient, Under 5 years	3;4;5;6;8;9	TB patient	3
	10244	TRUE	TRUE	FALSE	FALSE	TRUE	FALSE	TRUE	TRUE	1	1	1	2	1	1	1	1	1	1	1	1	2	3	2	1	1	2	1	FALSE	TRUE	TRUE	TRUE	TRUE	3	1	3	4	4	3	4	3		1	2		Pregnant women, Health workers, Elderly, Under fives, Hiv positive people, Prisoners	3;4;5;6;7;8		4
	10245	TRUE	TRUE	TRUE	FALSE	TRUE	FALSE	TRUE	TRUE	2	1	1	1	1	1	1	1	1	1	1	1	2	3	2	2	2	2	1	FALSE	FALSE	TRUE	TRUE	FALSE		2	4	4	4	4	4	4		2			Pregnant women, Person with TB, Young children, Health care workers,Persons with HIV/AIDS & General population	2;3;4;5;6;7;8;9		3
	10246	TRUE	FALSE	FALSE	FALSE	TRUE	FALSE	TRUE	TRUE	1	2	2	1	1	1	1	1	1	2	1	1	2	4	1	2	2	2	1	TRUE	TRUE	TRUE	TRUE	TRUE	2	1	4							1	2		Pregnant women,HIV/AIDS
	10248	FALSE	FALSE	FALSE	FALSE	FALSE	FALSE	FALSE	FALSE																				FALSE	FALSE	FALSE	FALSE	FALSE
	10249	TRUE	TRUE	FALSE	FALSE	TRUE	FALSE	TRUE	FALSE	1	1	1	1	2	1	1	1	1	2	1	1	3	4	2	1	1	1	1	TRUE	TRUE	TRUE	FALSE	FALSE		3	4	4	4	4	3	2		1	2	5;6	Elderly people>65yrs,HIV/AIDS Pts,Pregnant women,TB Pts,Children<5yrs,Chronic Pts	4;5;6;8;9		4
	10250	TRUE	TRUE	TRUE	FALSE	TRUE	FALSE	TRUE	TRUE	1	1	1	1	1	1	1	1	1	1	1	1	2	3	2	1	1	1	1	TRUE	TRUE	TRUE	TRUE	FALSE		1	4	4	4	2	3	3		1	2	5;6;7	Children<5yrs,Chronic pts,HIV/AIDS Pts,Health care workers,Pregnant women,Old people>65yrs	3;4;6;7;8;9		4
	10251	TRUE	TRUE	TRUE	FALSE	FALSE	FALSE	TRUE	TRUE	1	1	1	1	1	1	1	1	1	1	1	1	2	4	2	1	1	2	1	FALSE	FALSE	TRUE	FALSE	TRUE	1	3	4	4	4	2	3	4		1	2	4;5;6;7	under 5yrs,pregnant women,chronic illness,tb pts,hiv+ pts,elderly people>65yrs	2;3;4;5;6;7;8;9		4
	10252	TRUE	TRUE	FALSE	FALSE	TRUE	FALSE	TRUE	FALSE	1	2	1	1	1	1	1	1	1	2	1	1	2	3	2	1	1	2	1	TRUE	TRUE	TRUE	FALSE	TRUE	1	2	4	4	3	3	3	3		1	1		Clients 65, clients withchronic medical condotions, pregnant woman, woman, health care workers, Hiv clients, Asthmatic clients			3
	10253	FALSE	FALSE	FALSE	FALSE	FALSE	FALSE	FALSE	FALSE			1	1	2	1	1	1	2	2	2	1	2	4	2	1	1	2	1	TRUE	FALSE	FALSE	FALSE	TRUE	1	2	3	3	4	3	3	4		1	2	4	HIV clients,Hypertensions,Diabetics,Children under 5yrs,TB clients,ANC'S	3;4;5;6;7;8;9		4
	10254	TRUE	FALSE	TRUE	FALSE	TRUE	FALSE	TRUE	FALSE	1	1	1	1	1	1	1	1	3	2	1	1	2	2	2	1	1	2	1	TRUE	FALSE	TRUE	TRUE	TRUE	1	3	4	4	4	4	4	4		1	2		Hiv/Aids patients, patients with chronic conditions, children under 65 yrs, pregnan women, health care workers, person with tuberculosis			4
	10255	TRUE	TRUE	FALSE	FALSE	TRUE	FALSE	TRUE	TRUE	1	1	1	3	3	1	1	1	1	1	1	1	2	4	2	2		2	1	FALSE	TRUE	TRUE	TRUE	TRUE	1	1	4	4	4	4	4	4		1	2		Hivpositive people, workers, elderly people, pregnant women, young children people with elderly medical conditions			2
	10256	TRUE	TRUE	TRUE	FALSE	TRUE	FALSE	TRUE	TRUE	2	2	2				1	1	1		1		2	3	2	2	2	2	1	FALSE	FALSE	TRUE	FALSE	TRUE	1	2	3	3	1	1	2	3		2			Chronic patients, children under 5 years, TB patient, elderly, Hiv/ Aids patient			1
	10292	TRUE	TRUE	TRUE	FALSE	TRUE	FALSE	TRUE	TRUE	1	1	1	1	1	1	1	1	1	1	1	1	3	4	2	1	2	2	2	FALSE	FALSE	FALSE	TRUE	TRUE	1	2	4	3	4	3	4	1		3				2;3;4;5;6;7;8		3
	10293	TRUE	TRUE	FALSE	FALSE	TRUE	FALSE	TRUE	TRUE	1	1	1	1	1	1	1	1	1	2	1	1	2	3	2	1	1	1	1	FALSE	TRUE	TRUE	FALSE	FALSE		3	3	4	4	4	4	4		3	1		Elderly,HIV/AIDS Pts,Children<5yrs,Health care workers,Pregnant women	3;4;5;6;7;8;9		3
	10295	TRUE	FALSE	FALSE	FALSE	TRUE	FALSE	FALSE	FALSE	2	1	2	1	1	2	1	2	2	2	1	2	2	1	2	1		2	3	TRUE	FALSE	FALSE	FALSE	TRUE	3	3	3	3	3	4	3	3		3	1			4;8		4
	10297	TRUE	TRUE	TRUE	FALSE	TRUE	FALSE	FALSE	TRUE	1	2	2	1	1	1	1	1	1	1	1	2	2	3	2	1	1	2	1	TRUE	TRUE	TRUE	TRUE	FALSE	1	1	4	4	4	4	4	3		1	2		Aged Diabetes, Children , HIV/AIDS Health			4
	10298	TRUE	TRUE	TRUE	FALSE	TRUE	FALSE	TRUE	TRUE	1	1	1	1	1	1	1	1	1	2	1	1	2	4	2	2	1	2	1	TRUE	TRUE	TRUE	TRUE	TRUE	3	2	2	4	2	3	4	4		1	2	3;4	HIV/AIDS,Health care workers,TB,Pregnant women,Older than 65yrs,Younger than 5yrs	3;4;5;6;7;8;9		4
	10299	TRUE	TRUE	TRUE	FALSE	TRUE	FALSE	FALSE	TRUE	1	1	1	1	1	1	1	1	1	1	1	1	3	3	2	2	1	2	1	FALSE	TRUE	FALSE	FALSE	TRUE	2	1	3	4	4	4	4	4		1	2	5;6;7	Pregnant women,Old age,Young children,HIV/AIDS,Chronic conditions	2;3;5;6;7;8;9		4
	10300	TRUE	TRUE	TRUE	FALSE	TRUE	FALSE	TRUE	TRUE	1	1	1	1	2	1	1	1	1	2	1	1	2							TRUE	TRUE	TRUE	TRUE	TRUE	3	2	1	4	1	4	4	4		1	2	3;4;5;6;7;8;9;10;11;12	Pregnant women,HIV/AIDS Pts,TB Pts,Chronics,Children<5yrs	3;4;5;6;7;8;9		4
	10301	FALSE	FALSE	FALSE	FALSE	TRUE	FALSE	FALSE	TRUE	1	1	1	1	2	1	1	1	1	2	1	1	2	4	2	1	1	1	1	FALSE	TRUE	TRUE	TRUE	TRUE	1	1	4	3	4	1	3	1		1	1	2	Pregnant,Aged,HIV,Cancer,Bronchial diseases,Other underlying medical conditions	2		4
	10302	TRUE	TRUE	FALSE	FALSE	FALSE	FALSE	TRUE	TRUE	1	1	1	2	2	2	1	1	1	2	2	1	3	4	2	2	1	2	1	FALSE	FALSE	FALSE	TRUE	TRUE	1		4	4	4	4	4	4		1	1		Hiv Tuberance, Chronicarlly, Asthmatic			4
	10303	TRUE	TRUE	TRUE	FALSE	TRUE	FALSE	TRUE	FALSE	1	1	3	1	2	2	2	2	2	1	2	2	2	3	3	2		2	3	FALSE	TRUE	TRUE	TRUE	FALSE		2	4	4	4	4	4	3		3				2;4;6;8		3
	10304	TRUE	TRUE	TRUE	FALSE	TRUE	FALSE	TRUE	FALSE	2	1	1	1	1	2	1	1	1	1	2	1	2	2	2	1	1	1	1	TRUE	TRUE	FALSE	FALSE	FALSE		1	4	4	4	4	4	4		1	1	5		2		4
	10305	TRUE	FALSE	TRUE	FALSE	TRUE	FALSE	TRUE	FALSE	2	1	1	2	2	2	2	2	2	2	1	1	3	3	2	1	1	2	1	FALSE	TRUE	FALSE	FALSE	FALSE		2	4	4	4	4	3	4		1	2	13	Children,Chronic People,Pregnant women	3;4;6;7;8;9		2
	10306	TRUE	TRUE	TRUE	FALSE	TRUE	TRUE	TRUE	TRUE	2	1	1	1	2	1	2	3	2	3	1	1	2	3	2	2	1	2	2	FALSE	TRUE	FALSE	FALSE	FALSE			4	4	4	1	3	3		3						3
	10307	TRUE	TRUE	TRUE	FALSE	TRUE	FALSE	FALSE	TRUE	1	1	1	1	1	1	1	1	1	1	2	2	2	3	2	2	1	2	1	FALSE	TRUE	FALSE	FALSE	FALSE	3	1	4	4	4	4	4	4		1	1
	10308	TRUE	TRUE	FALSE	FALSE	TRUE	FALSE	TRUE	FALSE	1	3	3	1	2	2	1	2	2	2	1	2	2	2	2	1	1	1	1	FALSE	TRUE	FALSE	FALSE	FALSE	1	1	2	3	3	3	3	3		3	1			4;8		4
	10309	TRUE	FALSE	FALSE	FALSE	TRUE	FALSE	TRUE	TRUE	1	2	2	1	1	1	2	2	1	2	1	1	2	3	2	2	1	1	1	FALSE	TRUE	FALSE	FALSE	FALSE		2	4	4	4	4	3	1		1	1	5;6;7	Patients > 65years children, 5years	3;4;5;6;7;9		4
	10310	FALSE	FALSE	FALSE	FALSE	FALSE	FALSE	FALSE	FALSE		1	3																	FALSE	FALSE	FALSE	FALSE	FALSE		2	4	4	3	4	4	4		1	2
	10311	TRUE	TRUE	FALSE	FALSE	TRUE	FALSE	TRUE	TRUE	1	1	1	1	1	1	1	2	2	2	1	2	2	3	2	1	1	1	1	FALSE	TRUE	FALSE	FALSE	TRUE		1	3		3	3	3	2		1	2		Children<5yrs,Elderly people>65yrs,People with HIV/AIDS,Chronic pts,Pregnant women	3;4;5;6;7;8;9		4
	10312	TRUE	TRUE	TRUE	FALSE	TRUE	FALSE	TRUE	TRUE	1	2	1																	TRUE	TRUE	TRUE	FALSE	TRUE	1	1	4	4	4	4	4	4		1	2	5	Diabetic pts,Children<5yrs,Elderly>65yrs,TB Pts,HIV Pts,Pts on chemotherapy	4;6;7;8;9		4
	10313	TRUE	FALSE	TRUE	FALSE	TRUE	FALSE	FALSE	TRUE	1	1	1	1	1	1	1	2	2	1	2	2	2	3	2	1	1	1	1	FALSE	TRUE	FALSE	FALSE	TRUE	1	1	4	4	4	4				1	2		Pregnant women,Chronic Clients,HIV/AIDS,Health care workers	2;5;6;7		4
	10314	TRUE	TRUE	FALSE	FALSE	TRUE	FALSE	TRUE	TRUE	1	1	1	1	1	1	1	1		1	1	1	2	2	2	2	1	2	1	TRUE	TRUE	FALSE	FALSE	TRUE	2	2	3	4	4	4	3	3		1	2		Elderly>65 young children, Ptregnant woman Helth core wombs, Persons with Hiv/Aids persons with chronic			4
	10315	FALSE	FALSE	FALSE	FALSE	FALSE	FALSE	FALSE	FALSE	1			1	1	1	1	1	1	1	1	1	2	4	2	1	2	1	1	FALSE	TRUE	TRUE	TRUE	TRUE	1	1	3	3		3	3			1	2		Pregnant			4
	10316	TRUE	TRUE	TRUE	FALSE	TRUE	FALSE	TRUE	TRUE	1	1	1	1	1	1	1	1	1	1	1	1	2	1	2	2	1	2	1	TRUE	TRUE	TRUE	TRUE	TRUE	2	2	2	3	3	3	3	3		1	2					4
	10319	TRUE	TRUE	FALSE	FALSE	TRUE	FALSE	TRUE	TRUE	1	2	2																	TRUE	TRUE	TRUE	TRUE	FALSE		2	2	3	3	3	3	3		1	2	5;6	Pregnant women,Elderly people,HIV infected	2;4;5;6;9		4
	10321	TRUE	TRUE	TRUE	FALSE	TRUE	FALSE	TRUE	TRUE	1	1	1	1	1	1	1	1	1	1	1	1	2	2	3	1	1	1	1	TRUE	TRUE	TRUE	TRUE	FALSE	3	3	4	4	3	4	3			3		13		2;6;8		4
	10322	TRUE	TRUE	TRUE	FALSE	TRUE	FALSE	TRUE	TRUE	1	1	1	1	1	1	1	1	1	1	1	1	3	2	3	1	1	2	1	TRUE	TRUE	TRUE	TRUE	FALSE	3	2	4	4	4	3	2	2		1	2			2;3;4;5;6;7;8		2
	10323	TRUE	TRUE	TRUE	FALSE	TRUE	FALSE	TRUE	TRUE	1	1	1	1	1	1	1	3	1	3	3	3	2	3	4	3	3	2	3	TRUE	TRUE	TRUE	TRUE	FALSE		3	3	3	4	2	3	3		3	1					2
	10324	TRUE	TRUE	FALSE	FALSE	FALSE	FALSE	TRUE	FALSE	2	3	3	1	1		1	1					2	3	2	2		2	3	FALSE	TRUE	FALSE	FALSE	FALSE		2	4							3			Pregnant women, TB patients, Hiv/Aids people, general population, health care workers			3
	10325	TRUE	TRUE	FALSE	FALSE	TRUE	FALSE	TRUE	FALSE	1	1	1	1	1	1	1	1	1		1	1	2	4	2	2		2	2	FALSE	FALSE	FALSE	FALSE	TRUE	2	3	4	4	4	4	4	4		1	2		All children less than5 yrs, pregnant women, all chronic patient, DM,PTB,Hiv, adult above 6 yrs			4
	10326	TRUE	TRUE	TRUE	FALSE	TRUE	FALSE	TRUE	FALSE	1	2	1		3	1	1	1				3	2	3		3		3	2	TRUE	FALSE	FALSE	FALSE	FALSE		1						4		1	1					4
	10329	TRUE	TRUE	TRUE	FALSE	TRUE	FALSE	TRUE	TRUE	1	1	1	1	1	1	1	1	1	1	1	1	2	3	2	2		2	2	TRUE	TRUE	FALSE	FALSE	FALSE		3	4	4	4	4	3	4		1	2	13	Pregnant women,Pts with Asthma,Children,Elderly,The ganaral population,HIV/AIDS	3;4;5;6;7;8		1
	10330	TRUE	TRUE	FALSE	FALSE	TRUE	FALSE	TRUE	TRUE	1	1	1	1	1		1	1	1		1		2	3	2	2	1	2	1	TRUE	TRUE	TRUE	TRUE	TRUE	1	2	4	3	4	3	4	4		3			Hiv infected,people working with food,Chronic illness, older people -older than 65, health care worker			4
	10331	TRUE	TRUE	TRUE	FALSE	TRUE	FALSE	TRUE	TRUE	1	1	1	1	1	1	1	1	1		1	1	2	3	2	1	1	2	1	TRUE	TRUE	TRUE	FALSE	TRUE	2	3	4	4	4	4	4	4		1	2		Pregnant women, person with tuberculosis, person older than 65yrs, person with asthma and other chronic conditions, persons with Hiv/Aids, young children , person with chronic medical conditions			3
	10332	TRUE	TRUE	TRUE	FALSE	TRUE	FALSE	TRUE	TRUE	1	1	1	1	1	1	1	1	1	2	1	1	2	2	2	2		2	2	FALSE	TRUE	FALSE	FALSE	FALSE	3	2	4	3	4	3	4	3		3	2		Pregnant women, person older than 65years, health care worker, young children, person with Hiv/Aids ,person with tuberculosis			2
	10333	TRUE	TRUE	FALSE	TRUE	TRUE	FALSE	TRUE	TRUE	1	1	1	1	1	1	1	1	1	2	1	1	2	4	2	1	1	2	1	TRUE	TRUE	FALSE	FALSE	FALSE		2	4	4	4	4	3	3		1	2		Pregnant women, Children under 5 years, health care worker, persons with Hiv/Aids, older person over 65 yrs, all those age 6 months or over in a clinical risk group			4
	10334	TRUE	TRUE	FALSE	FALSE	TRUE	FALSE	TRUE	TRUE	1	1	2	1	1	1	1	1	2	2	1	1	2	2	2	1	2	3	2	FALSE	TRUE	FALSE	FALSE	FALSE	2	2	4	4	4	4	4	4		1			Person with Hiv/Aids, health care workers,pregnant women, persons with chronic medical conditions, person older than 65 yrs , person with tuberculosis			3
	10335	TRUE	TRUE	FALSE	FALSE	TRUE	FALSE	TRUE	TRUE	1	1	1	1	1	1	1	1	1	2	1	1	2	3	2	2	1	2	1	FALSE	TRUE	FALSE	FALSE	FALSE		3	4	4	4	3	3	4		1	2		Older persons than 65 yrs, person with lung diseases, person with Hiv/ Aids, pregnant women, health care wprkers			4
	10337	TRUE	TRUE	TRUE	FALSE	TRUE	FALSE	TRUE	FALSE	1	1	3	1	1	1	1	1		1	1		3	3	2	2		2	1	TRUE	TRUE	TRUE	TRUE	FALSE		2	4	4	4	4	3	3		1	2		Pregnant woman, person with TB, Children under 5 yrs, person with Hiv, older people over 65 yrs			3
	10339	TRUE	TRUE	TRUE	FALSE	TRUE	FALSE	TRUE	FALSE	1	1	1	1	1	1	1	1	1	1	1	1	2	4	2	2	1	2	1	TRUE	TRUE	TRUE	TRUE	FALSE		1	3	3	4	4	3	4		1	2	5;6;7	Health care workers,Children,HIV Positive Pts,Pregnant women	5;6;7;8;9		4
	10345	TRUE	TRUE	FALSE	FALSE	TRUE	FALSE	TRUE	TRUE	1	2	2	1	1	1	1	1	1	1	1	1	2	3	2	2	1	2	1	TRUE	TRUE	TRUE	TRUE	TRUE	1	2	1	4	3	4	2	4		1			Pregnant,people with Hiv/Aids, Diabetic, chronic lung disease under 5 years, health care workers			4
	10346	TRUE	TRUE	TRUE	FALSE	TRUE	FALSE	TRUE	TRUE	1	1	3	1	1	1	1	1	1	1	1	1	2	4	2	1	1	2	1	TRUE	TRUE	TRUE	TRUE	FALSE	2	3	4	4	4	4	4	4		1	1		Hiv/Aids person older than 65,Diabetes children younger than 5 years, pregnant women,person with chronic lung disease			4
	10347	TRUE	TRUE	FALSE	FALSE	TRUE	FALSE	TRUE	TRUE	1	2	2	1	1	1	1	1	1	1	1	1	2	3	2	1	1	2	1	TRUE	TRUE	TRUE	TRUE	TRUE	1	2	1	4	3	4	3	4		1	2		Pregnant woman, person with HIV/AIDS, Diabetic, health care workers, Asthma/TB, persons under 5 yrs children younger			4
	10348	TRUE	TRUE	TRUE	FALSE	TRUE	FALSE	TRUE	TRUE	1	1	1	1	1	1	1	1	1		1		2	4	2	3	1	3	1	TRUE	FALSE	FALSE	FALSE	FALSE		2	4	4	4	4	4	4		1	2		Pregnant women under 5 children, Diabetic people with Hiv,Aids,hypertensive people, people older than 65 years			2
	10351	TRUE	TRUE	TRUE	FALSE	TRUE	FALSE	TRUE	TRUE	1	1	1	1	1	1	1	1	1	1	1	1	2		3	1	1	1	1	TRUE	TRUE	TRUE	FALSE	FALSE		2	4	4	4	4	3	4		1	2		Pregnant women, Hiv/ Aids clients, chronic illness, hypertension clients,Diabetic, children under 5 years			2
	10352	TRUE	TRUE	TRUE	FALSE	FALSE	FALSE	TRUE	TRUE	1	2	2	1	1	1	1	1	1	3	1	1	2	4	2	1	1	2	1	TRUE	TRUE	TRUE	TRUE	FALSE	3	3	4	4	4	4	4	4		1	1		Hiv & Aids ,pregnant, chronicpatients,malneurorisitium under pivic			4
	10353	TRUE	TRUE	TRUE	TRUE	TRUE	FALSE	TRUE	TRUE	1	1	1	1	1	1	1	1	1	1	1	1	2	3	2	1	2	2	1	FALSE	TRUE	TRUE	TRUE	TRUE	1	1	4	4	4	4	3			1	2		Children<5yrs,HIV/AIDS+,Older people>65yrs,Pregnant women,Chronic diseases	2;3;4;5;6;7;8;9		4
	10354	TRUE	TRUE	FALSE	FALSE	TRUE	FALSE	FALSE	TRUE	2	2	2	2	2	2	1	1	1	2	1	2	2	3	2	2	2	2	1	FALSE	FALSE	TRUE	TRUE	TRUE	1	2	2	3	3	2	4	1		1	2	5;6	Children,Person with underlying medical condition,General Population	2;3;6;7;8		1
	10355	TRUE	TRUE	TRUE	FALSE	TRUE	FALSE	TRUE	TRUE	1	1	2	1	1	1	1	1	1	2	2	1	2	3	3	1		1	1	FALSE	FALSE	TRUE	FALSE	TRUE	1	1	3	4	4		4	1		3		13	Pts on chronic medication,HIV+ Pts,Pregnant women,Children<5yrs,Persons with TB	3;5;6;7;8;9		2
	10359	TRUE	TRUE	FALSE	FALSE	TRUE	FALSE	TRUE	TRUE	1	2	2	2	2	1	2	1	1	1	1	1	1	3	2	1	1	1	1	TRUE	TRUE	TRUE	TRUE	TRUE	1	1	4	4	4	4	4	4		1	2	5;6	HIV+ Pts,Elderly >65yrs,Health workers	3		3
	10360	TRUE	FALSE	FALSE	FALSE	TRUE	FALSE	TRUE	TRUE	1	1		1	1	1	1	1	2	2	1	1	2	4	2	1	1	2	1	TRUE	FALSE	FALSE	FALSE	TRUE	3	2	3	4	4	4	3	4		1	2	5;6;7	HIV+,Pts with Chronic illness,Children<5yrs,Health care workers,Pregnant women	3;4;5;6;7;8;9		4
	10361	TRUE	TRUE	TRUE	FALSE	TRUE	FALSE	TRUE	TRUE	1	1	1	1	1	1	1	1	1	2	2	1	2	3	2	1	2	1	1	FALSE	FALSE	FALSE	TRUE	TRUE	2	2	4	4	4	4	4	4		1	2	5;6;7	Elders,Persons with HIV/AIDS,Health care workers,Pregnant women,Persons with chronic medical conditions	2;3;5;6;7;8;9		4
	10362	TRUE	FALSE	FALSE	FALSE	TRUE	FALSE	TRUE	FALSE	1	1	1	1	1	1	1	1	1	2	1	1	2	3	2	1	1	2	1	TRUE	TRUE	FALSE	FALSE	TRUE	1	1	4	4	4	4	4	4		1		5;6;7	Pregnant women,Persons with HIV/AIDS,Health care workers,Persons with underlying medical conditions,Persons with Chronic lung disease,Persons>65yrs	3;4;5;6;7;8;9;11	Diabetic Patients	3
	10363	TRUE	TRUE	TRUE	FALSE	TRUE	FALSE	TRUE	TRUE	1	1	1	1	2	1	1	1	1	2	1	1	2	4	2	1	1	1	1	FALSE	TRUE	TRUE	FALSE	TRUE	1	2	4	4	4	4	2	2		1	1	5;6;7	Pregnant woemn,Elderly >65yrs,Children<5yrs,People with HIV,Chronic medical condition i.e HPT,DM	3;4;5;6;7;8;9		4
	10364	TRUE	FALSE	FALSE	FALSE	FALSE	FALSE	TRUE	TRUE	1	1	1	1	1	1	1	1	1	2	1	1	2	3	2	2	2	2	1	TRUE	TRUE	TRUE	TRUE	TRUE	3	3	4	4	4	4	4	4		1	2	5;6;7	pts .65yrs,HIV+ Children<5yrs,Pts with chronic disease,Pregnant women,Asthmatic pts,TB pts,HIV Adults	2;3;4;5;6;7;8;9		4
	10365	TRUE	TRUE	TRUE	FALSE	TRUE	FALSE	TRUE	FALSE	1	1	1	1	1	1	1	1	1	1	1	1	2	4	2	1	1	1	1	TRUE	TRUE	TRUE	TRUE	TRUE	1	3	4	4	4	4	3			1	2	5;6;7	Chronic pts,Pregnant women,HIV Clients,Health care workers,Elderly>65yrs,Children <5yrs	4;6;9		4
	10366	TRUE	TRUE	TRUE	FALSE	TRUE	FALSE	TRUE	TRUE	1	1	1	2	2	2	1	1	1	2	1	1	2	4	2	2	1	2	1	FALSE	TRUE	TRUE	TRUE	TRUE	2	2	4	4	4	4	4	4		1	2	5;6;7	Pregnant women,Children <5yrs,People>65yrs,Clients on Chronic medication,TB Clients,RVD Clients	2;3;4;5;6;7;8;9		3
	10367	TRUE	TRUE	FALSE	FALSE	TRUE	FALSE	FALSE	TRUE	1	2	2		2	2	2	2	2			2	3	3	2	1	1	1	1	TRUE	TRUE	FALSE	FALSE	TRUE	1	1	3	3	2	4	1	1		1	1		The eldery, Health care workers, People over 65 years, Prognant women, Children under 5 years, Hiv positive patients			4
	10368	TRUE	FALSE	FALSE	FALSE	TRUE	FALSE	TRUE	TRUE	1	1	1	1	1	1	1	2	1	1	1	1	3	4	3	2	1	2	2	TRUE	TRUE	TRUE	TRUE	FALSE	3	1	4	4	4	4	4	4		1	2		Anaemia,Malnourished,PTB,HIV/AIDS,Diabetes	4;6;9		2
	10369	TRUE	TRUE	TRUE	TRUE	TRUE	TRUE	TRUE	TRUE	2	2		1	1	1	1	1	1	1	1	1	2	2	3	1	1	1	1	TRUE	TRUE	TRUE	TRUE	FALSE			4	4	4	4	4	4		2	2		Epileptic,Elderly,STI	6		2
	10371	TRUE	TRUE	TRUE	FALSE	TRUE	FALSE	TRUE	TRUE	1	2	3	2	2	1	1	1	1	2	2	1	2	4	2	1	1	2	1	TRUE	FALSE	FALSE	FALSE	FALSE		1	4	4	4	4	4	4		1	2		HIV/AIDS Clients,Diabetic clts,Elderly clients,PTB,Chronic medical conditions,Health care workers	6;7;8;9		4
	10373	TRUE	TRUE	TRUE	FALSE	TRUE	FALSE	TRUE	TRUE	1	1	1	1	1	1	1	2	1	1	1	1	2	3	2	1	1	2	1	FALSE	TRUE	TRUE	TRUE	TRUE	1	1	4	4	4	4	4	4		1		2;3;4	Diabetic,HIV/AIDS,Asthma,Children<5yrs,Pregnant women,	2;5;6;7;8;9		3
	10374	TRUE	TRUE	FALSE	FALSE	TRUE	FALSE	TRUE	TRUE	1	1	1	1	1	1	1	1	1	1	1	1	2	2	3	1	1	1	1	FALSE	TRUE	FALSE	FALSE	TRUE	3	1						4		1	2		Pregnant women,HIV Pts,TB Pts,Chronic Pts,Health workers,Geretic pts	3;5;7;8;9		4
	10375	TRUE	TRUE	TRUE	FALSE	TRUE	FALSE	FALSE	FALSE	1	2	1	2	2	2	1	2	1	2	2	2	2	4	2	1		1	1	FALSE	TRUE	FALSE	TRUE	TRUE	1	1	4	4	3	3	3				2	3;4;5;6	Pregnant woman,TB Pts,HIV Pts,Health workers,Geretics,Chronic condition	3;4;5;6;7;8;9		3
	10376	TRUE	TRUE	FALSE	FALSE	TRUE	FALSE	TRUE	TRUE	1	2	2	1	1	1	1	1	1	1	2	1	2	3	2	2	1	2	1	TRUE	FALSE	FALSE	FALSE	TRUE	1	2	3	3	3	3	3	3		1	2	4	Pregnant women ,The elderly,Children,HIV/AIDS,TB,Health care workers	4;5;6;7;8;9		4
	10377	TRUE	TRUE	FALSE	FALSE	TRUE	FALSE	TRUE	TRUE	1	2	1	1	1	1	1	1	1	1	1	1	2	3	2	2	1	2	1	FALSE	TRUE	FALSE	FALSE	TRUE	2	1	4	4	3	4	3	3		1	2		>65yrs of age,<5YRS,Pregnant women,Undelying medical conditions,Health care workers,Persons with HIV	2;3;5;6;7;8;9		3
	10379	TRUE	FALSE	FALSE	FALSE	TRUE	FALSE	TRUE	TRUE	1	2	2	2	2	1	1	1	1	2	1	2	2	4	2	2	1	2	1	TRUE	TRUE	TRUE	TRUE	FALSE		2	4	4	4	4	3	3		1	1		Pregnant women,TB infected person,Children,HIV infected people	4;6;7;8;9		2
	10380	TRUE	TRUE	FALSE	FALSE	TRUE	FALSE	TRUE	TRUE	1	2	1	3	2	1	1	1	1	3	1	1	2	3	2	1	1	1	1	TRUE	TRUE	TRUE	TRUE	TRUE	3	1	3	4	4	4	4	3		3			Pregnant women, Hiv positive, Chronically ill patients	3;4;5;6;7;8;9		2
	10381	TRUE	TRUE	FALSE	FALSE	TRUE	FALSE	TRUE	TRUE	1	1	1	1	1	1	1	1	1	2	1	1	2	4	2	1	2	1	1	FALSE	FALSE	TRUE	TRUE	TRUE	1	1	3	3	3	4	4	3	My workplace does not provide employees with free fine vaccine	1	2		Pregnant women, TB Client , Asthmatic clients,RVD Clients,Health care workers, Chronic lung	3;5;6;7;8;9	N/A	3
	10382	TRUE	TRUE	FALSE	FALSE	TRUE	FALSE	TRUE	TRUE	1	2	2																	FALSE	TRUE	TRUE	TRUE	TRUE	2	3	3	3	3	3	4	3		1	2	4	HIV Positive,Pregnant women,Diabetic,Asthmatic,Persons older than 65yrs,Health care workers	4;5;6;7;8;9		3
	10383	TRUE	FALSE	FALSE	FALSE	TRUE	FALSE	TRUE	TRUE	2	1	1	1	2	1	1	1	1	2	1	1	3	3	3	1		1	1	TRUE	TRUE	TRUE	TRUE	TRUE	2	3	3	3	3	4	4	2		3	2	4	Pregnant women,Children<5yrs,HIV & AIDS Clients,Health care workers,Old age,Asthmatic patients	2;4;5;6;7;8;9		4
	10384	TRUE	TRUE	FALSE	FALSE	FALSE	FALSE	TRUE	TRUE	1	1	1	1		1	1		1		1	1	2	3	2	2	2	2	1	FALSE	FALSE	TRUE	TRUE	TRUE	1	2	4	4	4					1			Under 5, Pregnant women, All chronic conditions,Immuno compromised patients, 60 and above	3;4;5;6;7;8;9
	10385	TRUE	TRUE	TRUE	FALSE	TRUE	FALSE	TRUE	TRUE	1	1	1	1	1	1	1	1	1	2	1	1	2	2	2	1	2	2	1	FALSE	FALSE	TRUE	TRUE	TRUE	1	2	1	3	1	3	1	1		1	2	5;6;7	HIV/AIDS, <5years,COAD,PTB,>65years,Asthmatics	4;5;6;7;8;9		2
	10386	TRUE	TRUE	TRUE	FALSE	TRUE	FALSE	TRUE	TRUE	1	1	1	1	1	1	1	1	1	2	1	1	2	3	2	1	1	1	1	TRUE	TRUE	TRUE	TRUE	TRUE	1	1	4	4	4	4	4	4		1	2		Children<5yrs,Elderly>65yrs,HIV/AIDS+,Pregnant women,Pts with Chronic conditions,Asthma & Lung conditions	3;4;5;6;7;8;9		4
	10387	TRUE	TRUE	TRUE	FALSE	TRUE	FALSE	TRUE	TRUE	1	1	1		1	1	1	1				1	2	4	2	2	1	2	2	FALSE	FALSE	FALSE	TRUE	TRUE	2	1	4	4	4	4	4	4		1	2	6	Elderly patients over 65 years, HIV infected people, All patients with chronic cardiacer pulmonary condition			2
	10388	TRUE	TRUE	TRUE	FALSE	TRUE	FALSE	TRUE	TRUE	1	1	1	1	1	1	1	2	1	1	1	1	2	4	2	1	2	2	1	TRUE	TRUE	TRUE	TRUE	TRUE	1	1	4	4	4	4	4	4		2			Elderly people,Pregnant women,Young Children,Chronic pts,HIV infected	2		4
	10389	FALSE	TRUE	TRUE	FALSE	TRUE	FALSE	TRUE	TRUE	1	1	2	1	1	1	1	1	1	1	1	1	2	3	2	1	1	2	1	FALSE	TRUE	FALSE	FALSE	FALSE	1	1	4	4	4	3	3	4		1	2	5;6;7	Patient on chronic treatment, HIV infected patient,medical and nursing person,pregnant woman,elderly patient over 65, patient with lung disease			3
	10390	FALSE	FALSE	FALSE	FALSE	TRUE	FALSE	FALSE	FALSE	1	2	2	1	2	1	1	1	1	2	1	1	2	1	2	1	1	2	1	TRUE	FALSE	FALSE	FALSE	TRUE	3	2	2	2	1		2			1	2		HIV+,Aged,Diabetes,Children,Underlying medical condition,Lung disease,Pregnant	3;4;5;6;8;9		3
	10391	TRUE	TRUE	FALSE	FALSE	TRUE	FALSE	FALSE	FALSE	2	1	1	1	1	1	1	1	1	1	1	1	2	4	2	1	1	1	1	FALSE	TRUE	FALSE	FALSE	FALSE		1	4	4	4	4	4	4		1	1	4	Pregnant women,Children<5yrs,Persons with HIV/AIDS,Person older than 65yrs,General Population,Person with Chronic	2;4;6;8;9		2
	10392	TRUE	TRUE	FALSE	FALSE	TRUE	FALSE	TRUE	FALSE	1	1	1	1		1	1		1		1		2	3	2	2		2	1	TRUE	TRUE	FALSE	FALSE	FALSE		2	3	2	4	4	3	3		3	2		Hiv/Aids patients, children under 5 yrs, older people above 60yrs, other chronic patients, pregnant woman, TB patients			4
	10393	TRUE	TRUE	TRUE	TRUE	TRUE	FALSE	TRUE	FALSE	1	1	1	1	1	1	1	1	1	2	1	1	2	3	2	1	1	2	1	FALSE	TRUE	FALSE	FALSE	FALSE		3	4	4	4			2		1	2		Pregnant women, persons with tuberculosis, people with Hiv/Aids, Young children, person than 65 yrs, person with chronic medical conditions			4
	10395	FALSE	TRUE	FALSE	FALSE	TRUE	FALSE	TRUE	FALSE	1	1	2	1	1	1	1	1	1	1	1	2	2	3	2	2	2	1	1	FALSE	FALSE	TRUE	TRUE	FALSE		3	4	2	4	1	3	1		2			Younger than 6yrs,HIV/AIDS,TB,Chronic illness,Above 65yrs	2;3;4;5;6;7;8;9		2
	10396	TRUE	TRUE	TRUE	FALSE	TRUE	FALSE	TRUE	FALSE	2	1	3	2	2	1	1	1	1	2	1	1	2	4	2	2	3	2	2	FALSE	FALSE	TRUE	FALSE	FALSE		2	1	4	4	3	4	4		3				4;5;8;9		2
	10397	TRUE	TRUE	FALSE	FALSE	TRUE	FALSE	TRUE	TRUE	1	1	1	1	1	1	1	1	1	1	1	3	2	3	2	2	2	2	1	FALSE	FALSE	TRUE	TRUE	TRUE	3	3	4	2	4	1	3	1		2			Above 65 Tb, younger than 6 pregnant women,Hiv/ Aids, chronic illness			2
	10398	TRUE	TRUE	FALSE	FALSE	TRUE	FALSE	TRUE	TRUE	1	1	1	1	1	1	1	1	1	1	1	1	2	3	2	2	1	2	1	FALSE	FALSE	TRUE	FALSE	TRUE	1	3	3	4	4	2	4	3		3	1		Pregnant women,chronic patients TB,elderly poor nutrition			3
	10399	TRUE	TRUE	FALSE	TRUE	TRUE	FALSE	TRUE	FALSE	2	2	2	1	1	1	1	1	1	2	1	1	2	3	2	2		2	2	FALSE	TRUE	TRUE	TRUE	FALSE		1	4	4	3	3	2	4		3			Health care worker,Pregnant women,Children<5yrs,HIV/AIDS,People>65yrs,Persons with Chronic	4;5;6;7;8;9		4
	10400	FALSE	TRUE	FALSE	FALSE	TRUE	FALSE	TRUE	FALSE	1	1		1	1	2	2	1	2	2	1	2	2	3	2	2		2	1	FALSE	FALSE	FALSE	TRUE	FALSE		3	4		4	3	3	1		2			TB Pts,HIV/AIDS,Above 65,Younger than 6,Chronic illness,Pregnant women	2;4;5;6;7;8;9		2
	10401	TRUE	TRUE	FALSE	FALSE	FALSE	FALSE	TRUE	FALSE		2	2								1	2	2	3	2	2	1	2	1	FALSE	TRUE	TRUE	TRUE	TRUE	2	3	2	4	4	1	4			3		13		10		2
	10402	TRUE	TRUE	FALSE	FALSE	TRUE	FALSE	FALSE	TRUE	1	1	1	2	1	2	1	1	1	2	2	1	2	3	2	2	2	2	1	FALSE	FALSE	TRUE	TRUE	TRUE	3	2	3	3	3	3	3	3	To befree from other infections like HIV, if I already have it	1	2	3;4;5;6	Children under5, TB,Pregnant women, HIV/AIDS, Post natal women	2		4
	10403	TRUE	FALSE	TRUE	FALSE	FALSE	FALSE	TRUE	FALSE	2	1	1				1				1		2	4	3	2	2	2	1	FALSE	TRUE	TRUE	TRUE	FALSE	2	2		3	3	3	3	3				3;4	Children, the worker, person with HIV, pregnant women, TB			4
	10406	TRUE	TRUE	FALSE	FALSE	TRUE	FALSE	TRUE	TRUE	1	1	2	1	1	1	1	1	1	1	1	1	2	3	3	1	1	2	1	FALSE	TRUE	TRUE	TRUE	FALSE		2	3	3	4	2	3	3		1	2		HIVpositive people, Old age people, pregnant women, children	2;4;5;6;7;8;9		4
	10407	FALSE	TRUE	FALSE	FALSE	TRUE	FALSE	TRUE	TRUE				1	1	1	1	3	3	1	1	3								TRUE	TRUE	TRUE	FALSE	FALSE
	10408	TRUE	TRUE	FALSE	FALSE	TRUE	FALSE	TRUE	FALSE	1	1	1			1	1	1	1		1	1	2	3	2	1	1	2	1	FALSE	TRUE	FALSE	FALSE	TRUE	1	1	4	4		3		3		2						4
	10409	TRUE	TRUE	TRUE	TRUE	FALSE	FALSE	TRUE	FALSE	2	1	1			1	1		1	1	1	1	2	3	2	1	1	1	1	FALSE	TRUE	FALSE	FALSE	FALSE		1	4	4	4	3	3	3		2			People with HIV/AIDS, General people, Chronic disease, Older than 65 years, TB	2;4;5;6;8;9		4
	10411	TRUE	TRUE	TRUE	FALSE	TRUE	FALSE	TRUE	TRUE	1	1	1	1	1	1	1	1	1	1	1	1	2	3	2	2		2	1	FALSE	TRUE	FALSE	TRUE	TRUE	3	2	4	4	4	4	4	4		1	2	13	Children<5yrs,Persons>65yrs,Health care workers,Pregnant women,Persons with Chronic lung diseases,TB,HIV/AIDS	2;3;4;5;6;8;9		4
	10430	TRUE	TRUE	TRUE	FALSE	TRUE	FALSE	TRUE	TRUE	1	1	2	1	1	1	1	1	2	1	1	1	3	3	2	2	1	2	1	TRUE	TRUE	FALSE	FALSE	TRUE	3	2	4	4	4	4	4	3		3	2	2;3;4	Pregnant women,Elderly,Children<5yrs,Person with HIV/AIDS,Health workers	2;4;6;7;8;9		4
	10431	TRUE	TRUE	FALSE	FALSE	TRUE	FALSE	FALSE	TRUE	1	2	1	1	1	1	1	1	1	1	1	1	1	3	2	2	1	2	1	TRUE	TRUE	TRUE	TRUE	FALSE	1	2	2	3	3	3	3	3		1	1		Chronic disease, health worker, pregnant women, older people more than 65, HIV/AIDS	3;5;8;9		3
	10432	TRUE	TRUE	TRUE	FALSE	TRUE	FALSE	TRUE	TRUE	1	1	1	1	1	1	1	1	1	1	1	1	1	3	2	2	1	2	1	TRUE	TRUE	TRUE	TRUE	TRUE	2	2	2	3	3	3	3	3		1	2		Health workers,Chronic disease,Pregnant women,Elderly,HIV	3;5;6;8;9		4
	10433	TRUE	FALSE	FALSE	FALSE	TRUE	FALSE	TRUE	FALSE	1	2	1	2	2	1	1	1	2	2	2	1	2	3	2	1	3	2	1	FALSE	TRUE	TRUE	TRUE	TRUE	3	2	4	4	4	3	3			1	2	5;6;7	People with HIV/AIDS,TB,Pregnant women,People with Chronic medical conditions,Older people>65yrs	5;6;7;8;9		1
	10434	TRUE	TRUE	TRUE	FALSE	TRUE	FALSE	TRUE	TRUE	2	1	1	1	1	1	1	1	1	1	1	1	2	4	2	1	1	1	1	TRUE	TRUE	TRUE	TRUE	TRUE	1	1	4	4	4	4	4	4		1	2	4	Pregnant women, person with chronic medical conditions, Persons with HIV/AIDS, Health care workers, Persons older than 65years, Person with TB	2;3;4;5;6;8;9		4
	10435	TRUE	TRUE	FALSE	FALSE	TRUE	FALSE	TRUE	TRUE	1	1	1	1	1	1	1	1	1	2	1	1	2	4	2	1	1	2	1	TRUE	TRUE	TRUE	TRUE	TRUE	1	2	4	4	4	4	4	4		1	2	5;6;7	Pregnant women, People with HIV/AIDS, Babies<5years, people with TB, People above 65years, Health care workers	3;4;5;6;7;8;9		4
	10436	TRUE	TRUE	TRUE	TRUE	TRUE	FALSE	TRUE	FALSE	1	2	1		1	1	1	1	1		1	1	3	4	2	1	1	2	1	FALSE	TRUE	FALSE	FALSE	FALSE		1	3	4	4	4	4	4		1			Pregnant women, Chronic patient, Hiv/Aids patient	3;5;7;8;9		3
	10437	TRUE	TRUE	FALSE	FALSE	TRUE	FALSE	FALSE	TRUE	1	1	1	1	1	1	1	1	1	2	1	1	2	2	2	1	2	1	1	FALSE	FALSE	TRUE	FALSE	TRUE	2	1	4	4	4	1	3	1		1	1		Front line health care workers,Pregnant women,HIV Pts,Pts with Chronic illness
	10438	TRUE	TRUE	TRUE	FALSE	TRUE	FALSE	TRUE	TRUE	1	1	2	1	1	1	1	1	1	1	1	1	3	3	2	1	1	1	1	TRUE	TRUE	TRUE	TRUE	TRUE	1	1	4	4	4	4	4	4		1	2	2;3;4;5	Diabetic,Pregnant women,Children,General Population,Health care workers,Person with underlying conditions	3;4;6;7;8;9		4
	10440	TRUE	TRUE	FALSE	FALSE	TRUE	FALSE	TRUE	TRUE	1	1	1										3	3	2	1	1	1	1	FALSE	TRUE	TRUE	TRUE	TRUE	1	2	4	4	4	4	4	4		1	2	5;6;7	Pregnant women,Children<5yrs,,People with HIV/AIDS,TB,People with medical condition,People >65yrs	2;3;4;5;6;7;8;9		4
	10441	TRUE	TRUE	TRUE	FALSE	TRUE	FALSE	TRUE	TRUE	1	1	1	1	1	1	1	1	1	2	1	1	2	4	2	1	1	2	1	TRUE	TRUE	TRUE	TRUE	TRUE	1	2	4	4	4	4	4	4		1	2	5;6;7	Pregnant women,HIV Clients,People older>65yrs,Young Children,Chronic conditions,TB	3;4;5;6;7;8;9		4
	10442	TRUE	TRUE	FALSE	FALSE	TRUE	FALSE	TRUE	TRUE	1	1	1	1	1	1	1	1	1	2	1	1	2	4	2	1	1	2	1	TRUE	TRUE	TRUE	TRUE	TRUE	1	2	4	4	4	4	4	4		1	2	5;6;7	Pregnant women,People older>65yrs,Young Children,People with TB,Chronic medical conditions	3;4;5;6;7;8;9		4
	10443	TRUE	TRUE	TRUE	FALSE	TRUE	FALSE	TRUE	TRUE	1	2	2	1	1	1	1	1	1	2	1	1	2	3	2	1	2	2	1	TRUE	TRUE	FALSE	FALSE	TRUE	1	3	3	4	4	4	2	1		1	2	4;5;6;7;8;9	Pregnant women,Children,Aged >65yrs,Chronic client,HIV/TB Clients,Health care workers	3;4;5;6;7;8;9		4
	10444	TRUE	TRUE	TRUE	TRUE	TRUE	FALSE	TRUE	TRUE				1	1	1	1	1	1	1	1	1	2	3	2	1	1	1	1	TRUE	TRUE	TRUE	TRUE	TRUE	3	1	4	4	4	4	4	4		1	2	5;6;7	Pregnant women,PTB,HIV/AIDS,Chronic Pts(DM)Asthmatic,Persons >65yrs	3;4;5;6;7;8;9		4
	10445	TRUE	TRUE	FALSE	FALSE	TRUE	FALSE	TRUE	TRUE	1	2	1	2	2	1	1	2	2	2	1	1	2	3	2	1	2	2	1	FALSE	FALSE	TRUE	TRUE	FALSE	1	2	2	3	3	4	3			1	2	3;4;5	Pregnant women,Aged people above 65yrs,HIV/AIDS infected people,Underlying conditions	3;5;6;7;8		2
	10447	FALSE	FALSE	FALSE	FALSE	FALSE	FALSE	FALSE	FALSE	1	1	2	1	1	1	1	1	1	1	1	1	3	3	2	2	1	2	1	TRUE	FALSE	FALSE	FALSE	TRUE	1	2	4	4	4	4	4	4		1	2		Pregnant woman, children, chronic lung disease, Hiv/Aids patients tuberculosis			3
	10449	TRUE	FALSE	FALSE	FALSE	TRUE	FALSE	FALSE	TRUE	1	2	1	1	1	1	1	1	1	2	1	1	2	4	2	2	3	2	2	TRUE	TRUE	FALSE	FALSE	TRUE	3	2	2	4	3	2	1	3		1	1		Health care worker, old persons, Immune sister compromosed			2
	10450	TRUE	TRUE	TRUE	FALSE	TRUE	FALSE	TRUE	TRUE	1	1	1	1	1	1	1	1	1	1	1	1	2	2	2	2	1	2	1	FALSE	TRUE	TRUE	TRUE	FALSE		3	4	3	4	4	3	3		1	2		Elderly people above 60yrs,children,TB Hiv/Aids clients			4
	10453	FALSE	FALSE	FALSE	FALSE	FALSE	FALSE	FALSE	FALSE																				FALSE	FALSE	FALSE	FALSE	FALSE
	10456	TRUE	FALSE	TRUE	FALSE	TRUE	FALSE	TRUE	TRUE	1	1	1	1	1	1	1	1	1	1	2	1	2	4	2	2	1	2	1	FALSE	TRUE	FALSE	FALSE	TRUE	1		4	4	4	4	4	4		3						4
	10458	TRUE	FALSE	FALSE	FALSE	TRUE	FALSE	FALSE	TRUE	1	1	2	1	1	1	1	1	1	1	1	1	2	4	2	1	1	2	1	TRUE	FALSE	FALSE	FALSE	TRUE	1	2	3	3	4	4	3	4		1	2
	10459	TRUE	TRUE	FALSE	FALSE	TRUE	FALSE	TRUE	FALSE		2	2	1	1	1	1	1	1	1	1	1	3	3	3	1	1	2	1	FALSE	FALSE	TRUE	FALSE	TRUE	1	2	3	3	3	4	3			1	1		Health worker,person with chronic medication, young children, general population PTB, Asthmatic patients			4
	10460	TRUE	TRUE	FALSE	FALSE	TRUE	FALSE	TRUE	FALSE		2	2	1	1	1	1	1	1	1	1	1	3	3	3	1	1	2	1	TRUE	FALSE	FALSE	FALSE	FALSE		2	3	3	3	4	3	4		1	2	5	Helath care workers,Young children,Persons with HIV/AIDS,TB,Chronic medication,General Population,Young Children	2;3;4;5;6;7;8;9		4
	10461	TRUE	TRUE	FALSE	FALSE	TRUE	FALSE	TRUE	FALSE	1	2	3	1	1	1	1	1	1	1	1	1				3	1	3	1	TRUE	FALSE	FALSE	FALSE	FALSE	3	3	4	4	4	4	1	4		1	2		Young children older patient, Hiv positive patient pregnant women, TB patient , Health care worker			4
	10464	TRUE	TRUE	FALSE	FALSE	TRUE	FALSE	TRUE	FALSE	2	2	3	2	2	1	1	1	2	2	2	2	2	3	2	2		2	2	FALSE	FALSE	FALSE	FALSE	FALSE		3	4	4	4	3	3	3		1	2	4;5;6;7	HIV/AIDS Pts,Pregnant women,Persons >65yrs,Children<5yrs,People with Chronic illness	4;5;6;7;8;9		2
	10465	TRUE	TRUE	FALSE	FALSE	TRUE	FALSE	TRUE	FALSE	1	1	2	1	1	1	1	2	1	1	1	1	2	3	2	1			2	FALSE	FALSE	TRUE	FALSE	FALSE		3	4	4	4	3	2	4		1	2	5;6;7	Young Children,Elderly,Pregnant women,Health workers,Pts with HIV/AIDS,Pts with chronic medical conditions	3;4;5;6;8		4
	10467	TRUE	TRUE	FALSE	FALSE	TRUE	FALSE	TRUE	TRUE	1	2	1	1	1	1	1	1	1	2	1	1	3	3	2	2	3	2	1	TRUE	TRUE	TRUE	TRUE	TRUE	3	3	4	4	4	4	4	4		1	2		Pregnant women , elderly above 65 years, health workers, young children, Hiv/Aids infected ,people with chronic medival conditions			4
	10468	TRUE	TRUE	TRUE	FALSE	TRUE	FALSE	TRUE	TRUE	1	2	2	1	1	1	1	1	1	1	1	1	2	4	2	3	1	2	1	FALSE	TRUE	TRUE	TRUE	FALSE	1	2		4	4	4	3			1	1		Malnutrished children,elderly and delibitated patients			4
	10470	TRUE	TRUE	TRUE	FALSE	TRUE	FALSE	TRUE	TRUE	1	2	2	1	1	1	1	1	1	1	1	1	2	4	2	1	1	1	1	TRUE	TRUE	TRUE	TRUE	TRUE	1	1	4	4	4	4	4	3		1	1		General pop,Hiv + Aids, pregnant women, less than sydrome,lung disease,chlorolyn			4
	10471	TRUE	TRUE	FALSE	FALSE	TRUE	FALSE	TRUE	TRUE	1	2	2	1	1	1	1	1	1	1	1	1	2	3	2	1	1	2	1	TRUE	TRUE	TRUE	TRUE	FALSE		2	1	4	4	3	4	3		1	2		Pregnant, health care workers, diabetics,persons with medical conditions, Belono 5 yrs, persons with Hiv infection			4
	10472	TRUE	TRUE	TRUE	FALSE	TRUE	FALSE	TRUE	TRUE	1	1	1	1	1	1	1	1	1	1	1	1	2	4	2	1	1	1	1	TRUE	TRUE	TRUE	TRUE	FALSE	2	2	4	4	4	4	4	4		1	2		Pregnant women, young children, person with Hiv/Aids, person with tuberculosis, person older than 65, the general population			2
	10481	TRUE	TRUE	TRUE	FALSE	TRUE	FALSE	TRUE	TRUE	1	2	1	1	1	1	1	1	1	1	1	1	1	4	2	1	1	1	1	TRUE	TRUE	TRUE	TRUE	TRUE	1	1	4	4	4	4	4	4		1	2	4	HIV/AIDS Ifected,Pregnant women,Health care workers,Heart treatment,Pts on Chronic medication,Diabetes	3;4;5;6;7;8;9		4
	10482	TRUE	FALSE	FALSE	FALSE	TRUE	FALSE	TRUE	TRUE	1	2	1	1	1	1	1	2	1	2	2	1	2	4	2	1	1	1	1	TRUE	TRUE	FALSE	FALSE	FALSE	1	1	4	4	4	3	4	4		1	2	5;6	Healthcare workers,HIV/AIDS Clients,Elderly>65yrs,Patients with Chronic illness,Clients with TB,Pregnant women	3;5;6;7;8;9		4
	10483	TRUE	FALSE	FALSE	FALSE	TRUE	FALSE	FALSE	FALSE	2	1	1	1	1	1	1	1	1	2	2	1	2	4	2	1	1	1	1	TRUE	TRUE	TRUE	TRUE	TRUE	1	1	4	4	4	4	4	4		1	2	4;5;6;7	TB PATIENTS, HIV PEOPLE, PREGNANT WOMEN,	4;5;6;7;8		4
	10484	TRUE	TRUE	TRUE	TRUE	TRUE	FALSE	TRUE	TRUE	1	1	1	1	1	1	1	2	1	1	1	1	2	4	2	1	2	1	2	TRUE	TRUE	TRUE	TRUE	TRUE	2	1	4	4	4	4	4	4		1	1	5;6;7	Pregnant women,HIV Pts,TB Pts,Asthma,Persons with Lung conditions	2;5;6;7;8;9		4
	10485	TRUE	TRUE	TRUE	FALSE	TRUE	FALSE	TRUE	FALSE	1	1	1	2	1	1	1	1	1	2	1	1	3	3	2	1	1	2	1	TRUE	TRUE	TRUE	TRUE	TRUE	3	2	4	4	4	3	3	4		1	1	13	HIV Pts,TB Pts	3;5;8;10		4
	10486	TRUE	TRUE	FALSE	FALSE	TRUE	FALSE	TRUE	TRUE	1	2	1	1	1	1	1	1	1		1		2	4	2	1		1	2	FALSE	TRUE	FALSE	FALSE	FALSE	2	2	4	4	4	4	1	3		2			Health worker, Aged, Under five, HIV/AIDS, Pregnant woman, TB	3;4;5;6;7;8;9		4
	10490	TRUE	TRUE	FALSE	FALSE	TRUE	FALSE	TRUE	TRUE	1	2																		FALSE	TRUE	FALSE	FALSE	TRUE	2		4	4	4	4	1	3		1				3;5;7;8;9		4
	10492	TRUE	TRUE	FALSE	FALSE	TRUE	FALSE	TRUE	TRUE	1	2	1	1	1	1	1	1	1		1		2	4	2	1		2	2	TRUE	FALSE	FALSE	FALSE	TRUE	3	2	4	4	4	4	1	1		2		13	Health worker, Aget, Under signs, HIV,TB,Pregnant	3;5;6;7;8;9		4
	10493	TRUE	TRUE	FALSE	FALSE	TRUE	FALSE	FALSE	FALSE	2	2	2	2	1	2	1	1	1	2	1	2	2	3	2	1	1	2	2	FALSE	TRUE	FALSE	FALSE	FALSE		3	4	4	4	4	4	4		3			TB Pts,Astmatic,Young Children	3;4;6;7;8		3
	10494	TRUE	TRUE	FALSE	FALSE	FALSE	FALSE	FALSE	FALSE	2	1	1	2	2	2	1	1	1	2	2	2	3	2	2	1	1	2	1	FALSE	TRUE	FALSE	FALSE	FALSE	3	2	4	4	4	3	3	4		1	1	5;6;7	Persons with HIV/AIDS,TB,Pregnant women,Children<5yrs	4;6		2
	10495	TRUE	TRUE	FALSE	FALSE	TRUE	FALSE	TRUE	TRUE	1	2	2	2	1	1	1	1	1	2	1	2	3	3	2	1	1	1	1	TRUE	TRUE	FALSE	FALSE	TRUE	1	1	4	4	4	4	4	4		1	2	3;4	Children<5yrs,Elderly.65yrs,Pregnant women,	3;4;5;6;7;8;9		3
	10496	TRUE	TRUE	TRUE	FALSE	TRUE	FALSE	FALSE	FALSE	1	1	1	2	2	2	2	2	2	1	2	2	1	3	2	2	2	2	1	FALSE	TRUE	FALSE	TRUE	FALSE		3	3	3	3	2	4	3		3			General Population	2		3
	10497	TRUE	FALSE	FALSE	FALSE	FALSE	FALSE	FALSE	FALSE	1	1	1	1	2	1	1	2	2	1	2	2	1	4	3	2	2	2	3	FALSE	FALSE	FALSE	TRUE	FALSE	1	2	4	2	3	4	1	4		2	2	6	Health care workers,Persons with Chronic,Asthma,General population	2;4;7		2
	10498	TRUE	TRUE	TRUE	TRUE	TRUE	FALSE	TRUE	TRUE	1	1	1	1	1	2	1	1	1	1	1	1	3	3	1	2	2	2	2	FALSE	TRUE	TRUE	TRUE	FALSE	1	2	3	3	3	4	3	3		2		13	Pregnant women,Person with HIV/AIDS,Young Children,TB,Health care workers,Persons with lung disease	3;4;5;6;7;8;9		1
	10499	TRUE	TRUE	TRUE	FALSE	TRUE	FALSE	FALSE	FALSE	2	1	3	1	1	1	1	1	1	2	1	1	1	1	3	1	2	1	2	TRUE	TRUE	FALSE	FALSE	FALSE	3	2	3	3	4	3	4	3		1		5;6		3;4;5;6;8		4
	10500	TRUE	TRUE	FALSE	FALSE	TRUE	FALSE	TRUE	FALSE	1	1	1	1	2	1	1	2	1	1	1	1	1	4	3	2	1	2	1	TRUE	TRUE	TRUE	TRUE	FALSE	2	1	4	4	4	4	4	4		1	2	4;5;6	Asthma,HIV/AIDS,TB,Young Children,Pregnant women,Elderly>65yrs	2;3;4;5;6;7;8;9		4
	10501	TRUE	TRUE	TRUE	FALSE	TRUE	FALSE	TRUE	TRUE	1	2	1	1	1	1	1	1	1	1	1	1	2	3	2	2	1	2	1	TRUE	TRUE	TRUE	TRUE	TRUE	2	2	4	4	4	4	4	4		1	2		People with Hiv/Aids, people above 65yrs, People with chronic disease,people with TB, Asthmatic patients			4
	10502	TRUE	TRUE	FALSE	FALSE	TRUE	FALSE	TRUE	TRUE	1	2	1		1		1	1		1	1	1	2		2	1	1	2	1	TRUE	TRUE	FALSE	TRUE	FALSE	2	2	4	4	4	4	4	4		1	2		People over 65 years of age, people with Hiv/Aids ,people with tuberculosis,people with chronic conditions			4
	10503	TRUE	TRUE	TRUE	FALSE	TRUE	FALSE	TRUE	TRUE	1	2	1	1	1	1	1	1	1	1	1	1	2	3	2	2	2	2	2	TRUE	TRUE	TRUE	TRUE	TRUE	2	3	4	4	4	4	4	4		1	2		Pregnant women, people over 65 years of age, people with Hiv/Aids under lives, people with chronic conditions , people with tuberculosis			4
	10504	TRUE	TRUE	FALSE	FALSE	TRUE	FALSE	TRUE	FALSE	1	2		1		1	1	1	1		2	1	2	4	2	2		2	2	FALSE	TRUE	TRUE	TRUE	FALSE		2	3	4	4	4	4	4		1	2		Children, old people, Chronics illness people			4
	10505	TRUE	TRUE	FALSE	FALSE	TRUE	FALSE	TRUE	TRUE	1	2	1	1	1	1	1	1	1	1	1	1	2	3	2	1	2	2	1	FALSE	FALSE	TRUE	TRUE	TRUE	2	1	4	4	4	3	4	3		1	2		Pregnant women , Hypertension, under 5 children Asthmatic, Diabetics, Hiv+TB Patients			4
	10506	TRUE	TRUE	TRUE	TRUE	TRUE	FALSE	TRUE	FALSE	1	3	3	1	1	1	1	1	1	1	1	1	2	3	2	1	1	2	1	FALSE	TRUE	FALSE	FALSE	FALSE		1	4	4	4	4	4	4		1	1		Children younger, Health care worker, persons older than 65, persons with Hiv/Aids, pregnant women, persons with chronic lung disease			2
	10507	TRUE	TRUE	FALSE	FALSE	TRUE	FALSE	FALSE	TRUE	2	2	2	2	2		1	2			1	1	3	3	3	1	1	1	1	TRUE	FALSE	FALSE	FALSE	TRUE	1	1	4	4	4	4	4	4		1	2		Hiv adults and children, Lung diseases, conditions Asthma pregnant women			4
	10508	TRUE	TRUE	TRUE	FALSE	TRUE	FALSE	FALSE	TRUE	1	1	1	1			1						2	4	2	1	1	1	1	FALSE	TRUE	FALSE	FALSE	FALSE	2	2	4	3	4	3	3	3		1	1		Hiv/Aids, old age, Diabetis, Hypertension			4
	10509	TRUE	TRUE	TRUE	FALSE	TRUE	FALSE	TRUE	FALSE	1	1	1	2	2	2	2	2	2		2	2	1	4	3	1	1	1	2	FALSE	TRUE	FALSE	TRUE	FALSE	2	1	3	3	4	3	1	3		1	2		Hiv infected, Tuberculosis, chronic disease, pregnant women, weight loss under 5 years, person older than 5 years			2
	10510	TRUE	TRUE	TRUE	TRUE	TRUE	FALSE	TRUE	TRUE	1	1	1	2	2	2	1	1	1	2			2	4	2	3	1	2	1	TRUE	TRUE	TRUE	TRUE	FALSE		2	4	3	4	3	4	3		1	1		Persons with Hiv/Aids, person with TB/lung diseases			2
	10511	TRUE	TRUE	FALSE	FALSE	TRUE	FALSE	TRUE	FALSE	2	1	1	2	1	1	1	2	3	1	1	2	3	3	3	1	1	1	1	FALSE	TRUE	FALSE	FALSE	FALSE	2	2	4	4	4		3	3		2			Person with Hiv/Aids ,health care workers,young children, person older than 65, The younger population, person with chronic medical conditions			1
	10512	TRUE	TRUE	FALSE	FALSE	TRUE	FALSE	FALSE	FALSE	2		1					1					3	1		2		2	1	FALSE	TRUE	FALSE	FALSE	TRUE	1	1	4	4	4	3	4	3		1	2		Pregnant women , people with Hiv/Aids			1
	10513	TRUE	TRUE	TRUE	FALSE	TRUE	FALSE	TRUE	FALSE	1	1	3		2			1			1		2	3	2	1	1	2	1	FALSE	TRUE	FALSE	FALSE	TRUE	2	2	4	4	4	4	4	4		2						1
	10514	TRUE	TRUE	FALSE	FALSE	TRUE	FALSE	TRUE	TRUE	1	1	1		1	1	1				1	1	2	3	2	1	1	1	1	FALSE	TRUE	TRUE	TRUE	TRUE	1	1	3	3	3	4	3	4		1	2		Pregnant women, Hiv infected, Frontline nurses, Hypertension wats, Diabetes clients, children under5 yrs			3
	10515	TRUE	TRUE	FALSE	FALSE	TRUE	FALSE	TRUE	TRUE	1	1			1	1	1				1	1								FALSE	TRUE	TRUE	TRUE	FALSE			4	4	4	4				1	1		Hiv infected ,pregnant women, Diabetic patients, children under 5yrs,Hypertension ,TB patients			3
	10516	TRUE	TRUE	TRUE	TRUE	TRUE	FALSE	TRUE	TRUE	1	2	2	1	1	1	1	1	1	1	1	1	2	4	2	2	1	2	1	TRUE	TRUE	TRUE	TRUE	FALSE		2	4	4	4	4	4	4		1	2		Person with Hiv/AIDS chronic person including TB, Children younger than 5 yrs person older than 65, Pregnant women health care worker			4
	10517	TRUE	TRUE	TRUE	TRUE	TRUE	FALSE	TRUE	TRUE	1	2	2	1	1	1	1	1	1	1	1	1	2	4	2	1	1	1	1	TRUE	TRUE	TRUE	TRUE	TRUE	1	1	4	4	4	4	3	4		1	2		Pregnant women person with Hiv/Aids, Children 3 months 5yrs person older than 65yrs,Chronic person lung disease including tuberculosis			4
	10518	TRUE	TRUE	TRUE	FALSE	TRUE	FALSE	TRUE	TRUE	1	1	1	1	1	1	1	1	1		1	1	2	4	2	2	2	2	2	TRUE	FALSE	FALSE	FALSE	TRUE	2	2	3	4	4	4	4	4		1	2		Pregnant wmen persons with Hiv/Aids, health care workers person with Tuberculosis, person older than75 young children			4
	10519	TRUE	FALSE	TRUE	TRUE	TRUE	FALSE	FALSE	FALSE	1	2	1			1		1	1		1	1	1	4	2	2	1	2	1	FALSE	TRUE	FALSE	TRUE	FALSE	2	2	3	3	4	3	1	3		1	2		Hiv Asthmatic, TB patients, pregnant woman			2
	10520	TRUE	TRUE	TRUE	FALSE	TRUE	TRUE	TRUE	TRUE	1	1	1	1	1	1	1	1	1		1	1	2	4	2	2	2	2	2	TRUE	FALSE	FALSE	FALSE	FALSE			3	4	4	4	4	4		1			Person with Hiv/Aids people with tuberculosis, Health care workers people older than 65years of age, pregnant women children younger than 5 years			4
	10521	TRUE	TRUE	TRUE	FALSE	TRUE	FALSE	TRUE	TRUE	1	1	1			1	1	1	1		1		2	3	3	2	2	2	1	FALSE	TRUE	TRUE	TRUE	FALSE		2	4	4	4	4	4	4		1	2					4
	10522	TRUE	TRUE	TRUE	FALSE	TRUE	FALSE	TRUE	TRUE	1	1	1				1		1	1	1		3	3	2	1	1	1	1	FALSE	TRUE	TRUE	FALSE	FALSE	2	2	4	4	4	4	3	4		1	2					4
	10523	TRUE	TRUE	TRUE	FALSE	TRUE	FALSE	TRUE	FALSE	1	1	1	1	1		1	1	1		1	1	2	3	2	2	1	2	1	FALSE	TRUE	TRUE	FALSE	TRUE	1	2	3	3	3	3	3	3		1	2		Hiv, Pensone chronic medical, Pregnant women Asthmatic, TB patients			4
	10524	TRUE	TRUE	TRUE	FALSE	TRUE	FALSE	TRUE	TRUE	1	1	1	1	1	1	1	1	1	1	1	1	3	3	2	2	1	2	1	FALSE	TRUE	FALSE	FALSE	TRUE	1	2	2	3	3	4	4	4		1	2		Pregnant women chronic illness, Elderly contacts, Infant Hiv and Aids			4
	10525	TRUE	TRUE	TRUE	FALSE	TRUE	FALSE	FALSE	FALSE	2	1	2		1								2	3	2	1	1		1	FALSE	FALSE	TRUE	FALSE	TRUE	2									2	1					2
	10526	TRUE	TRUE	TRUE	FALSE	FALSE	FALSE	FALSE	FALSE						1	1	1	1		1	1	2	1	3	2	1	2	1	FALSE	TRUE	TRUE	TRUE	TRUE	1	2	4	4	4	4	4	4		3	1					4
	10527	TRUE	TRUE	FALSE	FALSE	TRUE	FALSE	FALSE	TRUE	1	2	2		1	1	1	1	1			1	2	3	2	1	1	2	1	TRUE	FALSE	FALSE	FALSE	TRUE	1	1	4	4	4	4	4	4		1	2		Old people, Health workers, Pregnant, Children	2		4
	10528	TRUE	TRUE	FALSE	FALSE	TRUE	FALSE	TRUE	TRUE	1	2	2	1	2	2	1	2	1	2	1	1	3	3	2	1	2	2	1	FALSE	FALSE	FALSE	TRUE	TRUE	1	2	4	4	4	4	4	2	We only get flu vaccine in winter	1	2	3	Pregnant women,Diabetic,TB,Children,HIV	3;5;6;8;9		4
	10535	TRUE	TRUE	FALSE	FALSE	FALSE	FALSE	FALSE	FALSE							1	1			1	1	2	4	2	1	1	1	1	FALSE	FALSE	TRUE	FALSE	TRUE	1	1	4	4	4	4	3	4		1	2		Hiv/Aids, children 5 yrs, diabetic, cardiac conditions,pregnant women, TB			4
	10537	TRUE	TRUE	TRUE	FALSE	FALSE	FALSE	TRUE	FALSE	1	1	2				1	1	1		1	1	2	4	2	1		2	2	FALSE	TRUE	FALSE	FALSE	FALSE		1	4	4	4	2	3	4		1	1		Diabetic client, children,Hiv+, chronic ailments,pregnant women			4
	10538	TRUE	TRUE	TRUE	FALSE	FALSE	FALSE	FALSE	FALSE	1	2	2				1	1			1	1	2	4	2	1		2	2	FALSE	FALSE	FALSE	FALSE	TRUE	1	1	4	4	4	1	3	4		1	1		Diabetic, children, Hiv positive, chronic aliments, pregnant women			4
	10539	TRUE	TRUE	FALSE	FALSE	TRUE	FALSE	TRUE	TRUE	1	1	1	1	1	1	1	1	1	1	1	1	2	3	2	2	2	2	1	FALSE	FALSE	TRUE	TRUE	TRUE	1	3	3	4	3	4	3	2		3			Health care workers,Pregnant women,Persons with HIV/AIDS,TB,Chronic lung diseases	2;3;4;5;6;7;8;9;11	Malnourished children	2
	10540	TRUE	TRUE	TRUE	FALSE	FALSE	FALSE	TRUE	FALSE	1	1	1	1	1		1	1	1		1		2	3	4	3	3	2	3	FALSE	FALSE	FALSE	FALSE	FALSE			3	3	3	3	2	4		3	2					2
	10541	TRUE	TRUE	TRUE	FALSE	FALSE	FALSE	TRUE	FALSE	1	1	1	2	2	2	1	1	1	2	1	2	2	3	2	1	1	1	1	TRUE	TRUE	FALSE	FALSE	FALSE		2	4	4	4	4	4	4		3			HIV/AIDS Pts,TB Pts	2;8		3
	10542	TRUE	TRUE	FALSE	FALSE	TRUE	FALSE	TRUE	FALSE	1	2	1	1	1	2	1	1	1	1	2	2	3	3	2	1	1	2	1	TRUE	TRUE	TRUE	TRUE	TRUE	1	1	4	4	4	4	3	4		2						4
	10543	FALSE	FALSE	FALSE	FALSE	FALSE	FALSE	FALSE	FALSE																				FALSE	FALSE	FALSE	FALSE	FALSE
	10544	TRUE	TRUE	FALSE	FALSE	TRUE	FALSE	FALSE	TRUE	1	1	1	1	1	1	1	1	1	1	1	2	2	3	2	1	1	1	1	FALSE	TRUE	TRUE	TRUE	FALSE	2	1	4	4	4	4	4	3		1	1		Nurses, children, doctors ,health worker, old people			4
	10545	TRUE	TRUE	TRUE	FALSE	TRUE	FALSE	TRUE	FALSE	1	2	2	2	2	1	1	1	1	1	1	1	2	3	2	1	1	3	2	FALSE	FALSE	FALSE	TRUE	TRUE	3	1	4	4	4	4	4	1		3	1		Elderly 65yrs,Children <5yrs,Pregnant,Chronics,HIV/AIDS	2;3;4;5;6;7;8;9		4
	10546	TRUE	TRUE	FALSE	FALSE	TRUE	FALSE	FALSE	TRUE	1	1	1	1	1	1	1	1	1	1	1	1	2	4	2	2		2	2	TRUE	TRUE	TRUE	TRUE	TRUE	1	2	4	4	4	4	4	4		1	2		Hiv client, Chronic clients,65 years, TB clinic, pregnant women, children 5 years			4
	10547	TRUE	TRUE	FALSE	FALSE	FALSE	FALSE	FALSE	FALSE	1	1	1	1	1	1	1	1	1	1	1	1	2	4	2	2	1	2	1	TRUE	TRUE	TRUE	TRUE	FALSE	2	1	4	4	4	4	4	4		1	2		Patients with Hiv, person with TB, Health care worker,persons older than 65			4
	10548	TRUE	TRUE	TRUE	FALSE	TRUE	FALSE	TRUE	TRUE	1	1	1	1	1	1	1	1	1	1	1	1	2	4	2	1	1	2	1	TRUE	TRUE	FALSE	FALSE	TRUE	1	2	4	4	4	4	3	4		1	2		Health care workers, person Hiv/TB, persons older than 65, person with Hiv/ AIDS			4
	10550	TRUE	TRUE	TRUE	FALSE	TRUE	FALSE	TRUE	TRUE	1	1	1	1		1	1	1		1	1		1	3	2	2	3	2	1	TRUE	TRUE	TRUE	FALSE	TRUE	3	3	3	3	4	4	4	4		1	2		Chronic patients, persons with underlying medical conditions, Hiv-Aids patients ,pregnant women, person's over 65 yrs			1
	10551	TRUE	TRUE	FALSE	FALSE	TRUE	FALSE	FALSE	FALSE	1	1	1	2	2	1	1	2	1	2	2	2	2	3	2	2		2	2	FALSE	TRUE	FALSE	FALSE	FALSE		2	3	4	4	3	4	3		1	2	4		2;5;6;9		2
	10552	TRUE	TRUE	FALSE	FALSE	TRUE	FALSE	TRUE	TRUE	1	2	1	1	1	1	1	1	1	2	1	1	2	3	2	2	2	2	1	TRUE	FALSE	TRUE	FALSE	TRUE	2	2	3	3	3	4	4	4		2	2		Pregnat women, health care worker, elderly clients 6+, Hiv+Aids clients, young children , general population			3
	10553	FALSE	TRUE	FALSE	TRUE	TRUE	FALSE	FALSE	FALSE	1	1	1				1	1	1			1	3	4	2	1		2	1	TRUE	TRUE	FALSE	FALSE	FALSE	3	3	4	4	4	4	4	4		1	2		TB clients, all Hiv positive clients,elderly people 65 yrs, all infants,pregnant women, all health workers			4
	10554	TRUE	TRUE	FALSE	FALSE	TRUE	FALSE	TRUE	FALSE	2	3	3	1	1	2	1	2	1	2	1	1	2	3	4	3	1	2	3	TRUE	TRUE	FALSE	FALSE	FALSE	3	3	4	4	4	4	3	4		1	2	5;6	Childre,Old people,HIV+,Chronic Pts,General Population	2;3;4;5;6;7;8;9		3
	10555	TRUE	TRUE	FALSE	FALSE	TRUE	FALSE	TRUE	FALSE	1	2	3	1	1	1	1	2	1	2	1	1	2	4	2	1	2	2	1	TRUE	TRUE	TRUE	TRUE	TRUE	2	1	4	4	4	4	4	4		1	2	5;6	People with HIV/AIDS,Pregnant women,Children below 5yrs,Chronic pts,People older 65 yrs	2;3;4;5;6;7;8		4
	10556	TRUE	TRUE	FALSE	FALSE	TRUE	FALSE	FALSE	TRUE	1	2	2	1	1	1	1	1	1	2	1	1	2	4	2	1	1	2	1	TRUE	TRUE	TRUE	TRUE	TRUE	1	2	4	3	4	2	1	3		1	2	3;4;5	Squatter camp,Young children<10yrs,Schools,Aged>65	3;4;5;6;7;8;9		2
	10557	TRUE	FALSE	FALSE	FALSE	TRUE	FALSE	TRUE	TRUE	1	2	1	2	1	1	1	2	2	2	1	1	2	4	2	2	1	2	1	TRUE	TRUE	TRUE	TRUE	TRUE	1	2	3	4	4	4	4	4		1	2	6	Children,Elderly,Debilitated Patintis	2;3;4;5;6;7;8		4
	10558	TRUE	FALSE	FALSE	FALSE	TRUE	FALSE	FALSE	TRUE	1	1	1	1	1	1	1	1	1	2	1	2	2	3	2	1	1	1	1	FALSE	TRUE	FALSE	TRUE	TRUE	1	1	3	3	3	1	2	2		1	2	3;4	Pregnant women,Elderly Persons,Persons with HIV/AIDS,Children<5yrs,Pts with TB,Pts with Asthma or Chronic Lung infctions	2;3;4;5;6;7;8;9		4
	10560	TRUE	TRUE	TRUE	FALSE	TRUE	FALSE	TRUE	TRUE	1	2	1	1	1	1	1	1	1			1	2	4	2	1	1	1	1	TRUE	TRUE	FALSE	FALSE	TRUE	3	1	4	4	4	4	3	4		1	2		Old age, healthcare worker,pregnant women, chronic disease clients			3
	10561	TRUE	FALSE	FALSE	FALSE	TRUE	FALSE	FALSE	FALSE	1	1	1	1	1	1	1	1	2	2	2	1	2	3	2	1	2	2	1	FALSE	TRUE	TRUE	TRUE	TRUE	2	2	3	3	3	1	3	3		1	2			2		4
	10562	TRUE	TRUE	FALSE	FALSE	TRUE	FALSE	TRUE	TRUE	1	1	1	1	1	1	1	1	1	2	2	1	2	3	2	1	2	1	1	FALSE	FALSE	FALSE	TRUE	TRUE	1	1	4	3	3	1	4			1	2	4	Older people,People with chronic disease,Pregnant women,HIV Pos	3;5;6;8;9;11	Low immune system	3
	10563	TRUE	TRUE	TRUE	FALSE	TRUE	FALSE	TRUE	FALSE	1	2	1	1	2	1	1	1	1	2	1	1	2	3	2	2	1	2	1	TRUE	TRUE	TRUE	TRUE	TRUE	1	2	3	4	3	4	4	4		1	2	3;4	HIV,Asthma,Hypertension,Diabetes,TB,Old people	3;5;6;8;9		4
	10564	TRUE	TRUE	FALSE	FALSE	TRUE	FALSE	TRUE	FALSE	1	2	1	1	1	1	1	1	1	2	1	1	2	4	2	1		1	2	FALSE	FALSE	FALSE	TRUE	FALSE	2	1	4	3	4	2	2	1		2				3;5;6;8;9		2
	10565	FALSE	FALSE	FALSE	FALSE	FALSE	FALSE	FALSE	FALSE																				FALSE	FALSE	FALSE	FALSE	FALSE
	10566	FALSE	FALSE	FALSE	FALSE	FALSE	FALSE	FALSE	FALSE																				FALSE	FALSE	FALSE	FALSE	FALSE
	10567	FALSE	FALSE	FALSE	FALSE	FALSE	FALSE	FALSE	FALSE																				FALSE	FALSE	FALSE	FALSE	FALSE
	10568	FALSE	FALSE	FALSE	FALSE	FALSE	FALSE	FALSE	FALSE																				FALSE	FALSE	FALSE	FALSE	FALSE
	10570	FALSE	FALSE	FALSE	FALSE	FALSE	FALSE	FALSE	FALSE																				FALSE	FALSE	FALSE	FALSE	FALSE
	10571	TRUE	TRUE	FALSE	FALSE	TRUE	FALSE	TRUE	TRUE	1	1	2	1	1	1	1	1	1	1	1	1	2	3	2	1	1	2	1	TRUE	TRUE	TRUE	TRUE	TRUE	3	2	4	4	4	1	2	1		1	2		Elderly,TB,Pregnant,HIV/AIDS,Health care workers	2;3;4;5;6;7;8;9		3
	10572	TRUE	TRUE	FALSE	FALSE	TRUE	FALSE	TRUE	TRUE	1	1	2	1	1	1	1	1	1	1	1	1	2	3	2	1	1	1	1	TRUE	FALSE	FALSE	FALSE	TRUE	2	2	4	4	4	4	4	4		1	2	3	HIV/AIDS,Chronic Clients,Elderly,Health care workers,Pregnant women	2;4;5;6;7;8;9		4
	10573	TRUE	TRUE	FALSE	FALSE	TRUE	FALSE	TRUE	TRUE	1	1	2	1	1	1	1	1	1	1	1	1	2	3	2	1	1	2	1	TRUE	TRUE	TRUE	TRUE	TRUE	1	3	4	3	3	1	1	1		1	2		Pregnant women,Elderly Pts,Children,HIV/AIDS,Health care workers	2;3;4;5;6;7;8;9		2
	10574	TRUE	FALSE	FALSE	FALSE	FALSE	FALSE	TRUE	TRUE	1	2	2	2	2	1	1	1	1	2	1	1	2	3	2	1	1	1	1	FALSE	TRUE	TRUE	TRUE	FALSE		1	3	4	3	3	4	4		1	2	3;4;5	TB Pts,HIV/AIDS,Children<5yrs,Chronic lung diseases,Elderly	3;4;5;6;8;9		4
	10575	TRUE	TRUE	TRUE	FALSE	TRUE	FALSE	TRUE	TRUE	1	2	1	1	1	1	1	1	1	2	1	1	2	3	2	2	1	2	1	TRUE	TRUE	TRUE	TRUE	TRUE	3	3	4	4	4	1	2	2		1	2	4	Pregnant women,Children,HIV+People,Pts with TB,Chronic illness,Elderly>65yrs	2;3;4;5;6;7;8;9		4
	10576	FALSE	FALSE	FALSE	FALSE	FALSE	FALSE	FALSE	FALSE	1	1	2	1	1	1	1	1	1	1	1	1	2	3	2	1		1	1	TRUE	TRUE	TRUE	TRUE	TRUE	3	2	3	3	3		1	1		1	2		HIV/AIDS,TB,Pregnant women,Elderly,Health care worker	2;4;5;6;7;8;9		3
	10577	TRUE	TRUE	TRUE	FALSE	TRUE	FALSE	TRUE	TRUE	1	2	1	1	1	1	1	1	1	1	1	1	2	3	2	1	1	1	1	TRUE	TRUE	TRUE	TRUE	TRUE	3	3	4	4	4	1	2	2		1	2	4	Pregnant,Children,HIV/AIDS,Chronic Pts,Pts with TB,People older than 65yrs	2;3;4;5;6;7;8;9		4
	10578	TRUE	TRUE	FALSE	FALSE	TRUE	FALSE	TRUE	TRUE	1	2	1	2	1	1	1	1	1	2	1	2	3	3	2	1	1	1	1	FALSE	TRUE	TRUE	TRUE	TRUE	2	2	4	3	4	3	4	4		2		5;9	Young Children,Elderly,HIV/AIDS,Pregnant women,TB Pts	3;4;5;6;7;8;9		3
	10579	TRUE	TRUE	TRUE	FALSE	TRUE	FALSE	TRUE	TRUE	1	2	1	1	1	1	1	1	1	2	2	1	2	1	2	1	2	1	1	FALSE	TRUE	TRUE	TRUE	TRUE	1	1	3	3	4	4	2	4		2	2	5	Pregnant women,Children 5yrs,Health care worker	2		4
	10580	FALSE	FALSE	FALSE	FALSE	TRUE	FALSE	FALSE	FALSE	1	1	1	2	2	2	1	2	1	2	1	1	2	2	3	2	3	2	1	FALSE	TRUE	TRUE	TRUE	TRUE	3	2								1	2	4	HIV/AIDS,Pregnant,Chronic illness,Children,Elderly,TB	3;4;5;6;7;8;9		2
	10581	TRUE	TRUE	TRUE	TRUE	TRUE	TRUE	TRUE	TRUE	1	1	1	1	1	1	1	1	1	1	1	1	2	3	2	1	2	2	2	FALSE	FALSE	TRUE	TRUE	TRUE	2	2	4	4	4	4	3	4		1	1		Children<5yrs,Elderly>65yrs,Pregnant women,TB,HIV,Diabetic,Chronic illness	2;3;4;5;6;7;8;9		4
	10582	TRUE	TRUE	TRUE	FALSE	TRUE	FALSE	TRUE	TRUE	1	1	1	1	1	1	1	1	1	1	1	1	2	3	2	1		2	2	FALSE	TRUE	TRUE	TRUE	TRUE	1	2	4	4	4	1	4	4		1	2	5;6;7	Elderly,People with HIV,Chronics,TB,Pregnant women	3;4;5;6;7;8;9		4
	10584	TRUE	TRUE	FALSE	FALSE	TRUE	FALSE	TRUE	FALSE	1	2	1	1	1	1	1	1	1	2	2	1	2	4	2	1	1	1	1	TRUE	TRUE	FALSE	FALSE	FALSE	1	1	3	3	3	3	3	3		1		3;4;5	Pregnant women,Health care women,Pts with HIV/AIDS,Chronic Pts,Older than 65yrs	2;3;5;6;7;8		4
	10585	TRUE	FALSE	FALSE	FALSE	TRUE	FALSE	TRUE	TRUE	1	1	1	1	1	1	1	1	1	2	1	1	2	4	2	1	2	2	1	FALSE	FALSE	TRUE	TRUE	TRUE	1	2	4	4	4		3	3		1	2	3;4;5;6;7;8;9;10;11;12	HIV Pts,Pregnant women,Children<5yrs,Pts >65yrs,Pts with Chronic illness,Health care workers	3;4;5;6;7;8;9		4
	10586	TRUE	FALSE	FALSE	FALSE	TRUE	FALSE	TRUE	TRUE	1	1		1	2	1	1	1	1	2	1	1	2	3	3		1	2		FALSE	TRUE	FALSE	TRUE	FALSE		3	4	3	4	2	2			1	2	4	Elderly,Pregnant women,Pts with HIV/AIDS,Young Children,Pts with TB,Chronic illness	3;4;5;6;8;9		2
	10587	TRUE	TRUE	TRUE	FALSE	TRUE	FALSE	TRUE	TRUE	1	1	1	1	1	1	1	1	1	2	1	1	3	2	2	1	1	1	1	FALSE	TRUE	FALSE	FALSE	TRUE	1	1	4	4	4	4	3	3		1	2		Older people pregnant woman, young children 65yrs, Health care,Clients with chronic illnes TB/HIV/AIDS			4
	10588	TRUE	TRUE	FALSE	TRUE	TRUE	FALSE	TRUE	TRUE	1	1	1	1	1	1	1	1	1		1	1	2	4	2	1	2	1	1	FALSE	TRUE	TRUE	TRUE	TRUE	1	1	4	4	4	1	4	1		1	2		Hiv/Aids infected pregnant woman, Hiv positive chronic patients, general pregnant Hiv infected kids			4
	10599	TRUE	TRUE	FALSE	FALSE	TRUE	FALSE	TRUE	TRUE		1	2	1	2	2	1	1	2	1	1	1	3	4	2	1	1	1	1	FALSE	FALSE	TRUE	TRUE	TRUE	1		4	4	4	4	4	4		1	1		HIV/AID,Elderly,Pregnant
	10627	FALSE	FALSE	FALSE	FALSE	FALSE	FALSE	FALSE	FALSE	1	1	1	1	1	1	1	1	1	1	1	1	2	3	2	1	1	2	1	TRUE	FALSE	FALSE	FALSE	TRUE	3	2	2	4	4	4	2	3		1	2		Pregnant,Ages >65,Children<5,Chronic-TB,HIV,HT,DM	2;3;4;5;6;7;8;9;10		4
	10628	TRUE	TRUE	FALSE	FALSE	TRUE	FALSE	TRUE	TRUE	1	1	1	1	1	1	1	1	1	1	1	2	2	3	2	1	2	1	1	FALSE	FALSE	TRUE	FALSE	TRUE	1	1	4	3	4	2	3	1		1	2	4;5	Children <5yrs,Patients with chronic lung infections,Presnant Patient,Patients with HIV/AIDS,Patients with TB,Seriatrics	11	everybody should be vaccinated	4
	10630	TRUE	TRUE	FALSE	FALSE	TRUE	FALSE	TRUE	TRUE	1	1	3	2	2	2	1	2	2	2	1	2	2	3	2	2	1	2	1	TRUE	FALSE	FALSE	FALSE	TRUE	2	3	2	4	2	4	3	2		1	2	6	People living HIV & Aids,All children under 5yrs,Aged patient with chronic disease	3;4;5;7;8;9		4
	10631	TRUE	TRUE	TRUE	FALSE	TRUE	FALSE	TRUE	TRUE	1	1	1	1	1	1	1	1	1	1	1	1	2	3	2	2	1	2	1	TRUE	TRUE	TRUE	TRUE	TRUE	2	3	4	4	4	4	4	4		3	1		Pregnant,TB/HIV Infertal,Children	2;4;5;6;7;8;9		4
	10632	TRUE	TRUE	FALSE	FALSE	TRUE	FALSE	TRUE	FALSE	1	1	1	1	1	1	1	1	1	1	1	1	3	3	2	2		2	2	FALSE	TRUE	FALSE	FALSE	TRUE	1	2	4	4	4	4	4	1		3		13		2		2
	10634	TRUE	TRUE	TRUE	FALSE	TRUE	FALSE	TRUE	TRUE	1	1	1	1	1	1	1	1	1	1	1	1	1	3	2	1	1	1	1	TRUE	FALSE	FALSE	FALSE	TRUE	1	1	4	4	4	4	4	3		2			Children less <5yrs Pregnant women,Health care General Population,Workers	2;3;4;5;6;7;9		2
	10635	TRUE	TRUE	FALSE	FALSE	TRUE	FALSE	TRUE	TRUE	1	1	1	1	1	1	1	1	1	1	1	1	2	3	2	1	1	1	1	TRUE	FALSE	FALSE	FALSE	TRUE	3	2	3	4	3	3	3	3	none	1	1		HCW <5 Children,HIV >65 aged,TB pregnant women	2;3;4;5;6;7;8;9		4
	10639	TRUE	TRUE	TRUE	FALSE	TRUE	FALSE	TRUE	TRUE	1	1	1	1	1	1	1	1	1	2	1	1	2	4	2	1	1	1	1	TRUE	TRUE	FALSE	FALSE	TRUE	1	1	4	4	4	2	4	2		1	2	3;4	HIV/Aids patients,Chronic lung conditions/pregnant women,Elderly above 60yrs,Any condition that lowers,Children below 5yrs,Immune system e.g Diabetic,Cancer	2;3;4;5;6;7;8;9		4
	10640	TRUE	TRUE	TRUE	FALSE	TRUE	FALSE	TRUE	TRUE	1	3	1	1	1	1	1	1	1	1	1	1	2	3	3	2	1	2	1	TRUE	FALSE	FALSE	FALSE	TRUE	1	1	3	4	4	4	1	4		1	2		Pregnant,Chronic client,Elderly,Children,HIV Positive,Aids	3;4;5;6;7;8;9		4
	10652	TRUE	TRUE	FALSE	FALSE	FALSE	FALSE	TRUE	FALSE	1	2	2	1	2	1	1	1	1	2	1	1	2	3	2	1	1	2	1	TRUE	TRUE	TRUE	TRUE	TRUE	3	3	4	4	4	4	4	4		1	2	3;4;5;6;7;8;9;10;11;12	Pregnant women,Pts older 65yrs,Pts with TB,Young Children,Chronic conditions,Pts with HIV/AIDS	3;4;5;6;7;8;9		4
	10654	TRUE	TRUE	FALSE	FALSE	TRUE	FALSE	TRUE	TRUE	1	1	1	1	1	1	1	1	1	2	1	1	2	4	2	1	1	2	1	TRUE	FALSE	FALSE	TRUE	TRUE	1	2	4	4	4	4	4			1	2	4;5;6;7	Elderly above 65yrs,Young Children,HIV/AIDS Pts,Pts with Chronic conditions,Pregnant women,Health care workers	3;4;5;6;7;8;9		4
	10656	TRUE	TRUE	TRUE	FALSE	TRUE	FALSE	FALSE	TRUE	1	1	1	1	1	1	1	1	1	2	1	1	2	3	3	1	1	2	1	TRUE	TRUE	TRUE	TRUE	FALSE	3	1	3	3	3	3	3	3		1	2	4;5	Elderly over 65yrs,Pregnant pts,Health care worker,Children,TB/HIV Pts,Chronic conditions on medication	3;4;5;6;7;8;9		4
	10657	TRUE	TRUE	TRUE	FALSE	TRUE	FALSE	FALSE	TRUE	1	1	1	1	1	1	1	1	1	1	1	1	3		4	1	1	1	1	TRUE	TRUE	TRUE	TRUE	TRUE	3	1	4	4	4	4	4	4		1	2		TB,HIV/AIDS Pts,Elderly 65yrs & above,Healthcare workers,Pregnant women,High risk medical condition,Chronic,Children under 5yrs	3;4;5;6;7;8;9		4
	10658	TRUE	TRUE	FALSE	FALSE	TRUE	FALSE	TRUE	TRUE	1	2	1	2	2	1	1	1	1	2	1	1	2	4	2	1	2	2	1	TRUE	TRUE	TRUE	TRUE	TRUE	1	2	3	4	4	4	3	3		1	2	3;4	HIV Pts,TB pts,Diabetic pts,Pts >65yrs,All Children,Disabled & Mobility	2;4;5;6;7;8;9		4
	10660	TRUE	TRUE	TRUE	FALSE	TRUE	FALSE	TRUE	TRUE	1	2	2	1	1	1	1	1	1	2	1	1	2	4	2	1	1	1	1	TRUE	TRUE	TRUE	TRUE	TRUE	1	1	4	4	4	4	4	4		1	2	5;6;7	Person with HIV& AIDS,Chronic lung conditions,Older than 65yrs,Healthcare workers	3;5;7;8		4
	10663	TRUE	TRUE	FALSE	TRUE	TRUE	FALSE	TRUE	TRUE	1	1	1	1	2	1	1	1	1	2	1	1	2	4	2	1	1	1	1	TRUE	TRUE	TRUE	TRUE	TRUE	1	1	4	4	4	4	4	1		1	2	5;6;7;8;9	Chronic illness disease,Pregnant women,older>65yrs,Obese	2;3;4;5;6;7;8;9		4
	10664	TRUE	TRUE	TRUE	FALSE	TRUE	FALSE	TRUE	FALSE	1	2	2	1	1	1	1	1	1	2	1	1	2	3	2	1	2	2	1	FALSE	TRUE	FALSE	TRUE	TRUE	3	2	4	4	4	4	4	1		1	2	5	Vulnarable people,Asthmatic,Pregnant woman,Old people	3;5;6;7;8;9		4
	10665	TRUE	TRUE	FALSE	TRUE	TRUE	FALSE	TRUE	TRUE	1	1	1	1	2	1	1	1	1	2	1	1	2	4	2	1	1	1	1	TRUE	TRUE	TRUE	TRUE	TRUE	1	1	4	4	4	2	4	1		1	2	2;3;4	HIV Positive pts,Elderly pts with Chronic disease,Childred,Pregnant women,Immune supressed pts,Lung disease	2;3;4;5;6;7;8;9		4
	10666	TRUE	TRUE	TRUE	FALSE	TRUE	FALSE	TRUE	TRUE	1	1	1	1	1	1	1	1	1	2	1	1	3	3	2	1	1	2	1	TRUE	FALSE	FALSE	FALSE	TRUE	1	1	3	3	3	1	3	3		1	2	8	Elderly,TB,Chronics,HIV/AIDS,Pregnant women,Children	3;5;6;7;8;9		4
	10668	TRUE	TRUE	TRUE	FALSE	TRUE	FALSE	TRUE	TRUE	1	1	1	1	1	1	1	1	1	2	1	1	3	3	2	2	1	2	1	TRUE	FALSE	FALSE	FALSE	TRUE	1	1	3	3	3	1	3	3		1	2	8	The Elderly,TB,Chronics,HIV/AIDS,Pregnant women,Children with specific conditions	3;5;6;7;8;9		4
	10669	TRUE	TRUE	FALSE	FALSE	TRUE	FALSE	TRUE	FALSE	1	2	1	2	1	1	1	1	1	2	1	2	3	3	2	1	1	1	1	FALSE	TRUE	FALSE	FALSE	FALSE	2	1	4	4	4	3	4	1		1	1	5;6;7	General Population,Person with underlying medical conditions,Person with HIV/AIDS,Person with chronic lung disease,under 5yrs children	2;3;4;7;9		3
	10670	TRUE	TRUE	FALSE	FALSE	TRUE	FALSE	TRUE	TRUE	1	1	1	1	1	1	1	1	1	1	1	1	3	3	2	1	1	2	1	TRUE	TRUE	TRUE	TRUE	TRUE	1	1	4	4	4	4	4	4		1	2	3;4;5;6;7;8;9;10;11;12	Elderly 65yrs above,Pregnant women,Chronic conditions,Health care workers,HIV/AIDS,Asthmatic,Lung Diseases	2;3;4;5;6;7;8;9;11	People living on the streets	3
	10672	TRUE	TRUE	FALSE	FALSE	TRUE	FALSE	TRUE	FALSE	1	2	2	1	1	1	1	1	1	2	1	2	2	3	2	2	2	2	1	FALSE	FALSE	TRUE	TRUE	TRUE	3	2	3	2	2	1	4	2		1	2	2;3;4;5;6	>65yrs,Chronic respiratory pts,Low immunity	5;6;7;8;9		4
	10673	TRUE	TRUE	FALSE	FALSE	TRUE	FALSE	TRUE	TRUE	1	2	2	1	1	1	1	1	1	1	1	1	3	3	3	1	1	1	1	FALSE	TRUE	TRUE	TRUE	TRUE	1	1	4	3	4	3	4	3		1	2	4	Pregnant,HIV Positive,Children<5yrs,Chronics,Elderly	4;5;6;7;8;9		4
	10676	TRUE	TRUE	FALSE	FALSE	TRUE	FALSE	TRUE	TRUE	1	1	1	1	1	1	1	1	1	1	1	1	2	3	3	1	1	2	1	TRUE	TRUE	TRUE	TRUE	TRUE	1	1	4	4	4	2	4	4		1	2	4	HIV/AIDS,TB PTS,Chronics,Elderly pts,Pregnant women,Children	3;4;5;6;7;8;9		4
	10701	TRUE	TRUE	TRUE	FALSE	TRUE	FALSE	FALSE	TRUE	1	2	2	1	1	1	1	1	2	2	1	1	2	4	2	1	1	1	1	TRUE	TRUE	TRUE	TRUE	TRUE	3	2	1	3	1	3	3	3		3	2		People >65yrs,HIV Pts,Health workers,Diabetic pts,Children<5yrs,Pregnant women	4;5;6;7;8;9		4
	10703	TRUE	TRUE	FALSE	FALSE	FALSE	FALSE	FALSE	FALSE	1	2	2	1	1	1	1	1	1	2	1	1	2	4	2	1	2	1	1	FALSE	TRUE	TRUE	TRUE	TRUE	1	1	3	1	3	3	4	4		1	1	1;2;3	Chronic diseases,Pregnant women,<5yrs,Older(geriatric),HIVAIDS.Health care workers	3;4;5;6;7;8;9		4
	10704	TRUE	FALSE	FALSE	FALSE	TRUE	FALSE	TRUE	FALSE	1	2	2																	FALSE	TRUE	TRUE	TRUE	TRUE	1	2	3	4	3	3	4	3		1	1	6
	10705	TRUE	TRUE	FALSE	FALSE	TRUE	FALSE	TRUE	TRUE	1	2	2	1	1	1	1	1	1	2	1	1	2	4	2	1	1	2	1	TRUE	TRUE	TRUE	TRUE	TRUE	3	3	4	4	4	4	4	4		1	2	4;5	Pregnant women,People with HIV,Children<5yrs,Persons >65yrs	2;3;4;5;6;7;8;9		4
	10706	TRUE	TRUE	FALSE	FALSE	TRUE	FALSE	TRUE	TRUE	1	1	1	1	2	1	1	1	1	2	1	1	2	3	2	2	1	2	1	TRUE	TRUE	TRUE	TRUE	TRUE	1	2	4	4	3	4	3	4		1	2	4;5;6;7
	10707	TRUE	TRUE	TRUE	FALSE	TRUE	FALSE	TRUE	TRUE	1	1	1	1	1	1	1	1	1	1	1	1	2	3	2	2		2	2	FALSE	FALSE	TRUE	TRUE	TRUE	1	1	3	4	4	4	2	3		2		13	HIV/AIDS Clients,Health care workers,Children<5yrs	3;4;5;6;7;8;9		4
	10708	TRUE	TRUE	FALSE	FALSE	TRUE	FALSE	FALSE	TRUE	1	2	2	1	1	1	1	2	2	2	2	1	2	4	2	1	1	1	1	FALSE	FALSE	FALSE	FALSE	FALSE													Health care workers,Chronic illness,Pregnant women,Children<5yrs,Elderly >65yrs	5;6;7;8		1
	10709	TRUE	TRUE	TRUE	FALSE	TRUE	FALSE	FALSE	FALSE	1	2	2	2	1	1	1	1	1	2	1	1	1	3	2	2	1	2	1	FALSE	TRUE	FALSE	TRUE	FALSE	2	1	3	4	3	4	3	4		1	2	5;6;7	Young Children,Persons with HIV/AIDS,TB,Asthma or Chronic disease( lung),Person >65yrs	4;5;7;8;9		4
	10710	TRUE	TRUE	TRUE	FALSE	TRUE	FALSE	FALSE	FALSE	1	2	2	2	1	1	1	1	1	2	1	1	1	3	4	2	1	2	1	FALSE	TRUE	FALSE	FALSE	FALSE	2	1	4	3	4	4	4	3		1	2	5;6	Young Children,Person with Chronic,HIC/ADIS,TB,Health care workers,Persons older than 65yrs	4;5;6;7;8;9		4
	10711	TRUE	TRUE	TRUE	FALSE	TRUE	FALSE	TRUE	TRUE	1	2	1	1	2	1	1	1	1	2	1	1	2	4	2	1	1	2	1	TRUE	TRUE	TRUE	TRUE	TRUE	3	1	3	4	4	1	4	3		1	2	4	HIV+,Pregnant women,Adult>65yrs,Children<5yrs	3;4;5;6;7;8;9		3
	10712	TRUE	TRUE	FALSE	FALSE	TRUE	FALSE	TRUE	TRUE	1	1	2	1	1	1	1	1	1		1	1	2	4	2	1	1	1	1	FALSE	TRUE	TRUE	TRUE	TRUE	1	1	4	3	4	3	4	3		1	2	3;4	Pregnant women, Health care workers, Adults over 65years, Persons with HIV/AIDS, Children under 5years, Persons B/Chronic lung diseases.	3;4;5;6;7;8;9		2
	10713	TRUE	TRUE	FALSE	FALSE	TRUE	FALSE	TRUE	TRUE	1	1	1				1	1	1				2	4	2	1	1	2	1	FALSE	FALSE	TRUE	FALSE	FALSE	1	1	4	4	4	4	4	4		1	2		PEOPLE WITH HIV/AIDS, HEALTH CARE WORKERS, <5 YEAR OLD CHILDREN	3;4;7;8;9		4
	10739	TRUE	TRUE	FALSE	FALSE	TRUE	FALSE	FALSE	FALSE	1	2	1			1	1		1			1	2	3	2	2	1	2	1	FALSE	TRUE	FALSE	FALSE	FALSE		3	4	4	4	4	4	4		1	2		Health worker, Hiv& Aids patients, chronic patient, TB patient children			2
	10740	TRUE	TRUE	FALSE	FALSE	TRUE	FALSE	TRUE	FALSE	1	1	1	1	1	1	1	1	1	1	1	1	2		2	1	2	2	1	FALSE	TRUE	FALSE	FALSE	FALSE	1	2	3	3	4	4	3	3		1	1		Health care workers,Chronic pts,Children<5yrs,HIV/AIDS Pts	3;4;5;6;8;9		4
	10741	TRUE	TRUE	FALSE	FALSE	TRUE	FALSE	TRUE	FALSE	1	2	1	2	2	1	1	1	1	2	1	1	3	4	2	1	1	2	1	FALSE	TRUE	FALSE	FALSE	FALSE	3	3	4	4	4	3				3		13	HIV/AIDS Pts,Pts older 65yrs,TB Pts,Asthmatic Pts,Health care workers,Pts with Chronic lungs	5;7;8;9;11	Asthmatic Pts	3
	10742	FALSE	FALSE	FALSE	FALSE	FALSE	FALSE	FALSE	FALSE																				FALSE	FALSE	FALSE	FALSE	FALSE
	10744	TRUE	TRUE	TRUE	FALSE	TRUE	FALSE	TRUE	TRUE	1	1	1	1	1	1	1	1	1	2	1	1	2	2	2	1	1	2	1	TRUE	TRUE	TRUE	TRUE	TRUE	1	2	2	3	4	3	2	2		1	2	4;5	Children<5yrs,Elders>65yrs,Pts with HIV/AIDS,Pregnant women,Pts with Chronic illness	3;4;5;6;7;8		4
	10745	TRUE	FALSE	FALSE	FALSE	TRUE	FALSE	FALSE	FALSE	1	2	2										2	3	2	1	1	1	1	TRUE	TRUE	FALSE	FALSE	FALSE	3	2	4	2	4	3	3	3		1	2	5;6;7	Old People,Chronic People,Pregnant women,<5YRS			2
	10746	TRUE	TRUE	FALSE	TRUE	TRUE	FALSE	TRUE	TRUE	2	1	1	1	1	1	1	1	2	1	1	1	4	3	2	2	1	2	1	TRUE	TRUE	TRUE	TRUE	FALSE	3	2	2	3	3	4	4	3		1	2		Children<5yrs,Elderly>65yrs,Pregnant women	2;4;5;7;9		4
	10748	TRUE	TRUE	FALSE	FALSE	TRUE	FALSE	TRUE	FALSE	1	1	1	1	1	1	1	1	1	2	1	1	3	3	2	1	1	2	1	TRUE	TRUE	TRUE	TRUE	FALSE	3	3	3	3	3	4	4	3		3	2	4	Old age,Pregnant women,Children<5yrs,Health care workers,HIV Infected,Chronics	4;5;6;7;8;9		1
	10749	TRUE	TRUE	FALSE	FALSE	TRUE	FALSE	TRUE	TRUE	1	2	1	1	1	1	1	1	1	2	1	1	3	3	2	1	1	3	1	TRUE	FALSE	FALSE	FALSE	TRUE	2	2	3	3	3	3	4	3		1	2	2;5;6;7;11	Pregnant women,Young children,Persons with TB,HIV/AIDS,Chronic diseases,Persons >65yrs	3;5;6;7;8;9		3
	10750	TRUE	TRUE	FALSE	FALSE	TRUE	FALSE	TRUE	TRUE	1	2	1	1	1	1	1	1	1	1	1	1	3	3	3	1	1	2	1	TRUE	TRUE	TRUE	TRUE	TRUE	2	3	3	2	2	1	1	1		2	2		Pregnant women, Aged >65,Under 5years old, Professional health care workers with HIV/AIDS, PTB + CHRONIC LUNG DISEASE	2		4
	10751	TRUE	TRUE	TRUE	FALSE	TRUE	FALSE	TRUE	TRUE	1	1	1	1	2	1	1	1	1	2	1	1	2	3	2	1	1	2	1	TRUE	FALSE	FALSE	FALSE	TRUE	1	2	4	4	4	3	4	3		1	2	5;6	Pregnant women,Chronic clients,Children <5yrs,HIV+ Pts,TB Pts,Elderly pts	3;4;5;6;7;8;9		2
	10752	TRUE	TRUE	TRUE	FALSE	TRUE	FALSE	TRUE	TRUE	1	2	1	1	1	1	1	1	1	2	1	1	2	3	2	2	1	2	1	TRUE	TRUE	TRUE	TRUE	TRUE	1	2	1	3	3	1	3	3		1	2	4;5;6;7	Pregnant women,Children<5yrs,Elderly pts,Health care workers,Pts with Chronic conditions,HIV CO-INFECTED	3;4;5;6;7;8;9		3
	10753	FALSE	FALSE	FALSE	FALSE	FALSE	FALSE	FALSE	FALSE	1	2		1	1	1	1	1	1	2	1	1	2	3	2	2	2	2	1	TRUE	TRUE	TRUE	TRUE	TRUE	3	2	2	3	2	2	4	2		2	2	5;6;7		3;4;5;6;7;8;9		2
	10754	TRUE	TRUE	TRUE	FALSE	TRUE	FALSE	TRUE	TRUE	1	2	2	1	1	1	1	1	1	2	1	1	2	3	2	1	2	2	1	FALSE	TRUE	TRUE	TRUE	TRUE	1	2	4	4	4	1	2	1		1	2	3;4;5;6;7;8;9;10;11;12	Pregnant,Chronic,>65yrs,HIV	4;5;6;8;9		4
	10755	TRUE	TRUE	FALSE	FALSE	TRUE	FALSE	TRUE	TRUE	1	1	1	1	1	1	1	1	1	2	1	1	2	4	2	1	2	1	1	FALSE	FALSE	FALSE	TRUE	TRUE	2	1	3	4	4	3	4	1		1	2	3	HIV/AIDS,Children<5yrs,Pregnant women,Chronic pts	2;3;4;5;6;7;8;9		3
	10756	TRUE	TRUE	FALSE	FALSE	TRUE	FALSE	FALSE	TRUE	1	2	2	1	1	1	1	1	1	1	1	1	2	3	2	1	1	2	1	TRUE	TRUE	TRUE	TRUE	TRUE	1	2	3	3	4	4	4	4		1	1	1;2;3	Chronic pts,Pregnant women,Nurses,TB Pts,Elderly,HIV/AIDS PTS	2;3;4;5;6;7;8;9		4
	10757	TRUE	TRUE	FALSE	FALSE	TRUE	FALSE	FALSE	TRUE	1	2	2	1	1	1	1	1	1	2	1	1	2	3	2	1	1	1	1	TRUE	TRUE	TRUE	TRUE	TRUE	1	2	3	4	4	3	3	4		1	1	1;2	Pregnant women,Elderly,Chronic pts,HIV/AIDS PTS,Health care workers	3;4;5;6;7;8;9		3
	10758	TRUE	TRUE	FALSE	FALSE	TRUE	FALSE	FALSE	TRUE	1	2	2	1	1	1	1	1	1	2	1	1	2	3	2	2	1	2	1	TRUE	TRUE	TRUE	TRUE	TRUE	3	2	4	4	3	3	4	4		1	1	13	Elderly,Chronics,Health care workers,Pregnant women,TB PTS,HIV/AIDS PTS	3;4;5;6;7;8;9		4
	10759	TRUE	TRUE	FALSE	FALSE	TRUE	FALSE	TRUE	TRUE	1	1	1	1	1	1	1	1	1	2	1	1	2	4	2	1	1	2	3	TRUE	TRUE	TRUE	TRUE	TRUE	3	2	4	4	4	4	4	4		1	2	4;5	<5yrs,>65yrs,HIV People,Pregnant,Health care workers,People with Chronic Disease	2;3;4;5;6;7;8;9		4
	10760	TRUE	TRUE	TRUE	FALSE	TRUE	FALSE	TRUE	TRUE	1	1	2	1	1	1	1	1	1	1	1	1	2	1	2	1	1	2	1	TRUE	TRUE	FALSE	TRUE	TRUE	2	2	2	3	2	2	2	1		1	2	4	HIV/AIDS,Children<5yrs,Elderly>65yrs,Pregnant women,Chronic diseases	4;5;6;7;8;9		4
	10761	TRUE	TRUE	TRUE	FALSE	TRUE	FALSE	TRUE	TRUE	1	2	1	1	1	1	1	1	1	2	2	1	2	3	2	2	2	2	1	FALSE	TRUE	TRUE	TRUE	TRUE	2	2	4	4	4	4	4	4		1	2	3;4;5;6;7;8;9;10;11;12	Pregnant women,Chronic,HIV/AIDS,Elderly >65yrs	5;6;7;8;9		3
	10762	TRUE	TRUE	FALSE	FALSE	TRUE	FALSE	TRUE	TRUE	1	1	1	1	1	1	1	1	1	2	2	1	3	3	2	1	2	2	1	TRUE	TRUE	TRUE	TRUE	TRUE	1	2	4	4	4	1	2	2		3				3;4;5;7;8;9		1
	10763	TRUE	TRUE	TRUE	FALSE	TRUE	FALSE	TRUE	TRUE	1	1	1	2	2	2	1	1	1	2	2	1	1	3	2	1	1	2	1	TRUE	TRUE	TRUE	TRUE	TRUE	1	1	4	4	4	4	4	3		3				2		2
	10764	TRUE	TRUE	TRUE	FALSE	TRUE	FALSE	TRUE	TRUE	1	1	1	1	2	1	1	1	1	2	1	1	2	3	2	1	1	2	1	TRUE	TRUE	TRUE	TRUE	TRUE	1	3	4	2	4	1	2	1		1	2	5;6;7	Pregnant women,People with Chronic illness,HIV Positive Pts,Pts>65yrs,Children <5yrs	3;4;5;6;8;9		1
	10765	TRUE	TRUE	TRUE	FALSE	TRUE	FALSE	TRUE	TRUE	1	1	1	2	1	1	1	1	1	2	1	1	2	2	2	1	1	2	1	TRUE	TRUE	TRUE	TRUE	TRUE	3	3	3	3	3	1	3	3		3	1			3;4;5;7;8;9		2
	10766	TRUE	TRUE	TRUE	FALSE	TRUE	FALSE	TRUE	TRUE	1	2	2	1	2	1	1	1	1	1	1	1	2	3	2	2		3	1	FALSE	TRUE	TRUE	TRUE	FALSE		3	3	3	3	3	3	3		1	2	2;3	Older People,Children<5yrs,Pregnant women,The General Population,People with HIV/AIDS,Chronic Lung Diseases	2;4;5;6;7;8;9		2
	10767	TRUE	TRUE	TRUE	FALSE	TRUE	FALSE	TRUE	FALSE	2	1	1	1	1	2	1	1	1	2	2	2	3	3	2	1	1	1	1	FALSE	FALSE	TRUE	FALSE	TRUE	1	2	4	4	4	1	2	3		1	2	4	Pregnant women,HIV/AIDS Pts,Children<5yrs,Pts over 65yrs,Lung infection Pt	4;5;6;8;9		4
	10768	TRUE	TRUE	TRUE	FALSE	TRUE	FALSE	TRUE	FALSE	1	2	1	2	2	2	1	1	1	1	1	2	2	1	3	1	1	2	1	FALSE	TRUE	FALSE	FALSE	FALSE	3	1	3	4	4	4	3	3		3	1		Babies,Elders,Youth	2;6;7;8;9		4
	10769	TRUE	TRUE	TRUE	FALSE	TRUE	FALSE	TRUE	TRUE	1	1	1	1	1	1	1	1	1	2	1	1	3	4	3	1	2	1	1	FALSE	FALSE	TRUE	TRUE	TRUE	2	1	4	4	4	4	4	4		1	2	5;11	Old aged>65yrs,Children,Pregnant women,Chronic,HIV	2;3;4;5;6;7;8;9		4
	10770	TRUE	FALSE	TRUE	FALSE	TRUE	FALSE	TRUE	FALSE	1			2	2	2	1	2	2	2	2	2	2	3	2	1	1	2	1	TRUE	FALSE	FALSE	FALSE	FALSE		2	4	3	3	3				1	2	1;2;3	Adults,Children,HIV/AIDS,Health care workers,Pregnant women	3;5;7;8		4
	10772	TRUE	TRUE	TRUE	FALSE	TRUE	FALSE	TRUE	TRUE	1	1	1	1	1	1	1	1	1	2	1	1	2	4	2	1	1	1	1	TRUE	TRUE	TRUE	TRUE	TRUE	3	1	4	4	4	4	4	4		1	2	3;4	HIV+ Pts,Diabetic pts,Elderly pts,Children,Cancer pts,pts with Chronic illness	3;4;5;6;7;8;9		4
	10773	TRUE	TRUE	TRUE	FALSE	TRUE	FALSE	TRUE	FALSE	1	1	1	1	1	1	1	1	2	2	1	2	3	3	3	1		2	2	FALSE	TRUE	FALSE	TRUE	FALSE	3	3	3	3	3	3	4	2		1	2	5;6;7	Children,Adults,HIV/AIDS	3;4;5;6;7;8;9		2
	10774	TRUE	TRUE	FALSE	FALSE	TRUE	FALSE	TRUE	FALSE	2	3	2	2	2	1	1	1	1	1	1	1	2	3	4	2		3	2	FALSE	TRUE	TRUE	TRUE	FALSE		1	3	4	3	4	2	3		3				2		3
	10775	TRUE	TRUE	TRUE	FALSE	TRUE	FALSE	TRUE	FALSE	2	1	2	1	1	1	1	1	1	1	1	1	3	1	2	1		2	2	TRUE	TRUE	TRUE	TRUE	FALSE		2	3	4	3	3	3	3		1	2	3		2;4;5;6;7;8;9		3
	10776	TRUE	TRUE	FALSE	FALSE	TRUE	FALSE	TRUE	TRUE	1	1	3	1	1	1	1	1	1	1	1	1	3	3	2	1	1	1	1	TRUE	TRUE	TRUE	TRUE	TRUE	1	1	4	4	4	4	4	4		1	2	3;4;5;6;7	Pregnant women,Elderly,People living with HIV,TB Pts,Small children,Lung Disease	2;3;4;5;6;7;8;9		3
	10777	TRUE	TRUE	FALSE	FALSE	TRUE	FALSE	TRUE	TRUE	1	2	2	1	1	1	1	1	1	1	1	1	2	3	2	2	2	2	1	FALSE	FALSE	FALSE	TRUE	TRUE	1	3	3	3	3	3	4	2		1	2	3;4	Pregnant women,Elderly,Diabetes,HIV Positive Pts	2		2
	10778	TRUE	TRUE	TRUE	TRUE	TRUE	FALSE	FALSE	FALSE	1	3	2	1	1	1	1	1	1	2	1	2	2	2	4	2	2	2	1	TRUE	TRUE	TRUE	TRUE	FALSE	3	3	2	1	4	2		4		3	1	13		3;4;5;8;9;10		2
	10779	TRUE	TRUE	TRUE	FALSE	TRUE	FALSE	TRUE	TRUE	1	1	1	1	1	1	1	1	1	2	1	1	2	3	2	1	1	1	1	TRUE	TRUE	TRUE	TRUE	TRUE	2	1	3	3	3	3	3	3		1	2	5;6;7	Elderly,Pts with Chronic illness,Children below 5yrs,Immuno compromised	4;5;6;7;8;9		3
	10780	TRUE	TRUE	FALSE	FALSE	TRUE	FALSE	TRUE	TRUE	1	1	1	1	1	1	1	2	1	2	1	1	4	3	2	2	3	2	2	FALSE	TRUE	TRUE	TRUE	TRUE	3	3	4	4	4	1	4			3	1		Pregnant women,HIV Pts,Elderly	3;5;6;7;8;9		2
	10781	TRUE	TRUE	FALSE	FALSE	TRUE	FALSE	TRUE	TRUE	1	2	1	2	2	1	1	2	1	2	2	1	2	3	2	2	2	2	1	TRUE	TRUE	FALSE	TRUE	TRUE	2	2	3	2	2	2	3	1		3				3;5;8;9		1
	10782	TRUE	TRUE	TRUE	FALSE	TRUE	FALSE	TRUE	TRUE	1	2	1	1	2	1	1	1	1	2	2	2	2	4	2	2	1	2	1	TRUE	TRUE	TRUE	TRUE	TRUE	1	1	3	3	3	3	3	3		1	2	5;6	Children,Chronic,HIV/AIDS,Health care workers,Pregnant women	3;4;5;6;7;8;9		4
	10783	TRUE	TRUE	FALSE	FALSE	TRUE	FALSE	TRUE	TRUE	1	2	2	1	1	1	1	1	1	2	1	1	2	2	2	2	1	2	1	TRUE	TRUE	TRUE	TRUE	TRUE	1	2	1	2	1	1	1	4		3			Pregnant,Chronic,Elderly,Immune compromised	2		4
	10793	TRUE	FALSE	FALSE	FALSE	TRUE	FALSE	TRUE	TRUE	2	2	2	2	1	1	1	2	2	2	1	2	2	4	2	2	2	2	2	FALSE	FALSE	FALSE	FALSE	FALSE		1	4	4	4	4	4	4			2		All People	2;3;4;5;6;7;8;9		2
	10794	TRUE	TRUE	FALSE	FALSE	TRUE	FALSE	TRUE	TRUE	1	1	1	1	1	1	1	1	1	1	1	1	2		2	2	2	2	1	FALSE	FALSE	TRUE	FALSE	FALSE	3	2	2	4	4	4	4	2		3				2;3;4;5;6;7;8;9		4
	10796	TRUE	FALSE	FALSE	FALSE	TRUE	TRUE	TRUE	FALSE	1	1	2	2	1	1	1	2	2	2	1	2	2	4	2	1	1	1	1	TRUE	FALSE	FALSE	FALSE	TRUE	3	1								1	2		Children	2;3;4;5;6;7;8;9		2
	10798	FALSE	TRUE	FALSE	FALSE	TRUE	FALSE	FALSE	FALSE	2	2	2	2	1	2	2	2	2	2	1	2	2	4	3	1	1	2	1	TRUE	FALSE	FALSE	FALSE	FALSE	3	1	3	4	4	4	4	4		1	2			2;3;4;5;6;7;8;9		2
	10806	TRUE	TRUE	FALSE	TRUE	TRUE	FALSE	TRUE	FALSE	1	1	1	1	1	1	1	1	1	1	1	1	2	4	3	2	2	2	1	FALSE	FALSE	TRUE	FALSE	TRUE	3	1	4	4	4	4	4	4		3			>65Yrs,Children,HIV Positive,Asthma,TB,Pregnant women	3;4;5;6;7;8;9		4
	10813	TRUE	TRUE	FALSE	TRUE	TRUE	FALSE	TRUE	FALSE	1	1	1	1	1	1	1	1	1	2	1	1	2	4	3	2	2	3	1	FALSE	FALSE	TRUE	FALSE	TRUE	3	1	4	4	4	4	4	4		2			Older than 65,Under 65,HIV Positive	2;3;4;5;6;7;8;9		4
	10814	TRUE	TRUE	TRUE	FALSE	TRUE	FALSE	FALSE	TRUE	1	1	1	1	1	1	1	1	1	1	1	1	2	3	2	1	1	1	1	TRUE	TRUE	TRUE	FALSE	TRUE	1	1	4	4	4	4	4	4		3		13	HIV/AIDS,Chronic Diseases,Pregnant women,Children <5yrs,Elderly>65yrs,	3;4;5;6;7;8;9		4
	10815	TRUE	TRUE	TRUE	FALSE	TRUE	FALSE	FALSE	TRUE	1	1	1	1	1	1	1	1	1	2	1	1	2	4	2	2	1	2	1	TRUE	TRUE	TRUE	TRUE	TRUE	3	3	4	4	4	3	3	3		1	2	3	Diabetes,Epilepsy 65 & above,HIV & AIDS,Pregnant,Children under 5yrs	3;4;5;6;7;8;9		4
	10816	TRUE	TRUE	TRUE	FALSE	TRUE	FALSE	FALSE	TRUE	2	1	1	2	2	1	1	1	1	1	1	1	2	3	2	2	2	2	2	FALSE	TRUE	TRUE	TRUE	TRUE	3	2	4	4	4	3	3	4		1	2	4;5;6;7		2;3;4;5		4
	10817	TRUE	TRUE	FALSE	FALSE	TRUE	FALSE	TRUE	TRUE	1	2	2	1	1	1	1	1	1	1	1	1	1	3	2	1	1	2	1	FALSE	TRUE	TRUE	TRUE	TRUE	1	1	4	4	4	2	4	4		1	2	4;5	Children,Chronic Pts,HIV/AIDS PTS,Pregnant women	2;4;5;6;7;8;9		2
	10818	TRUE	TRUE	FALSE	FALSE	TRUE	FALSE	TRUE	TRUE	1	1	1	1	1	1	1	1	1	2	1	1	3	4	2	1	1	2	1	TRUE	TRUE	FALSE	FALSE	TRUE	1	1		4	4	2	3	2		1	2	2	TB Pts,Young children,Pregnant women,Chronic diseases pts,HIV PTS,Older people	3;4;5;6;7;8;9		4
	10819	TRUE	FALSE	TRUE	FALSE	TRUE	FALSE	TRUE	TRUE	1	2	1	2	2	1	1	2	2	2	2	2	2	4	2	1	1	2	1	FALSE	TRUE	TRUE	TRUE	FALSE		2	4	3	4	1	3	3		1		4;5;6;7	Adults above 65yrs	5;7;8		2
	10820	TRUE	TRUE	FALSE	FALSE	TRUE	FALSE	TRUE	TRUE	1	1	1	1	1	1	1	1	1	1	1	1	1	3	2	2	1	2	1	TRUE	FALSE	TRUE	FALSE	TRUE	1	2								3			Babies<5yrs,Elderly>65yrs,Health care workers,Pregnant women	2;3;4;5;6;7;8;9		4
	10821	TRUE	TRUE	TRUE	TRUE	TRUE	TRUE	TRUE	TRUE	1	2	1	1	1	1	1	1	1	1	1	1	3	2	2	2	1	2	1	TRUE	TRUE	TRUE	TRUE	TRUE	1	2	3	3	3	3	3	3		1	2					4
	10822	TRUE	TRUE	FALSE	FALSE	TRUE	FALSE	TRUE	TRUE	1	1	1	1	1	1	1	1	1	2	1	1	3	2	2	1	1	1	1	FALSE	TRUE	TRUE	TRUE	TRUE	2	2	2	3	3	3	3	1		1	2	3;4	Pregnant women,Pts with Chronic disease,>65yrs,HIV infected,Children <5yrs	2;3;4;5;6;7;8;9		3
	10823	TRUE	TRUE	FALSE	FALSE	FALSE	FALSE	TRUE	TRUE	1	1	1	1	1	2	1	1	1	2	2	2	2	3	2	1	1	2	1	FALSE	TRUE	TRUE	TRUE	FALSE	3	2	4	4	4	4	4	4		1	2	3;4;5;6;7	HIV Positive,TB,Chronic Patients,Health workers,Pregnant women,Children under 5yrs	2;3;4;5;6;7;8;9		4
	10824	TRUE	TRUE	FALSE	FALSE	TRUE	FALSE	TRUE	TRUE	1	2	2	1	1	1	1	1	1	2	1	1	2	3	2	1	1	3	1	TRUE	FALSE	FALSE	FALSE	TRUE	1	2	3	3	3	1	2	1		3	2	3;4;5;6	HIV Positive Pts,TB or Chronic lung infection,Elderly,Children <5yrs,Pregnant women,Chronic Pts Diabetes	4;5;6;7;8;9		3
	10825	TRUE	TRUE	TRUE	FALSE	TRUE	FALSE	TRUE	TRUE	1	1	1	1	1	1	1	1	1	2	1	1	2	3	2	1	2	1	1	FALSE	FALSE	TRUE	TRUE	TRUE	1	1	4	4	4	4	3	4		1	2	2;3	HIV Positive Pts,Elderly,Children <6yrs,Health care worker,Chronic pts Diabetes & Hypertension,Pregnant women	2		4
	10826	TRUE	TRUE	TRUE	FALSE	TRUE	FALSE	TRUE	TRUE	1	1		1	1	1	1	1	1	2	1	1	2	2	1	2		3	3	TRUE	FALSE	FALSE	FALSE	FALSE	1	3								1	2	4;5;6	AGE>65,Pregnant women,Chronic condition,Children under 5yrs	4;5;6;9		4
	10827	TRUE	TRUE	FALSE	FALSE	TRUE	FALSE	TRUE	TRUE	1	1	1	2	1	1	1	1	1	2	2	1	3	3	2	1	2	2	1	FALSE	FALSE	FALSE	TRUE	TRUE	1	1	3	3	3	2	3	4		1	2	3;4;5	HIV,TB,Chronic pts,HIV Children,Children<5yrs,Geriatrics,Pregnant	3;4;5;6;7;8;9		4
	10828	TRUE	TRUE	FALSE	FALSE	TRUE	FALSE	TRUE	TRUE	1	1	1	2	1	1	1	1	1	2	1	2	2	3	2	1	2	2	1	FALSE	TRUE	TRUE	TRUE	TRUE	1	2	3	3	3	2	3	2		1	2	5;6;7	Pregnant women,General Public,HIV infected pts,65yrs>,Health care workers,Children <5yrs	2;3;4;5;6;7;8;9		4
	10829	FALSE	TRUE	FALSE	FALSE	TRUE	FALSE	TRUE	TRUE	1	1	2	1	2	1	1	1	1	2	1	2	2	3	1	2	1	2	1	TRUE	TRUE	TRUE	TRUE	TRUE	1	2	1							2			Elderly,Pregnant,Children young,COPD,HIV/AIDS	8;9		3
	10830	TRUE	TRUE	FALSE	FALSE	TRUE	FALSE	TRUE	TRUE	1	2	2	1	1	1	1	1	1	1	1	1	3	2	2	2	1	2	1	TRUE	TRUE	TRUE	TRUE	TRUE	3	2	2	2	2	2	2	2		1	2		All chronics,Children,HIV/AIDS	2;3;4;5;6;7;8;9		4
	10831	TRUE	TRUE	TRUE	FALSE	TRUE	FALSE	TRUE	TRUE	1	1	1	1	1	1	1	1	1	1	1	1	2	2	2	1	1	2	1	FALSE	TRUE	FALSE	FALSE	TRUE	3	2	4	4	4	4	4	4		1	2	2;3	Chronic pts,Pregnant women,Health workers,Children,Aged,HIV positive pts	3		4
	10832	TRUE	TRUE	TRUE	FALSE	TRUE	FALSE	TRUE	TRUE	1	2	2	1	2	1	2	2	2	1	2	2	2	2	2	1	2	2	1	FALSE	TRUE	TRUE	TRUE	TRUE	2	3	3	3	3	3	3	3		1	2	4;5	HIV infected persons,Children under 5yrs,Elderly,Chronic	2;3;4;5;6;7;8;9		3
	10834	TRUE	TRUE	FALSE	FALSE	TRUE	FALSE	TRUE	TRUE	1	2	2	1	1	1	1	1	1	1	1	1	2	4	2	1	1	1	1	TRUE	TRUE	TRUE	TRUE	TRUE	1	1	4	4	4	3	4	4		1		6;7	Aged,Pregnant women,HIV/AIDS PTS	3;5;6;8		2
	10835	TRUE	TRUE	FALSE	FALSE	TRUE	FALSE	TRUE	TRUE	1	1	1	2	1	1	1	1	1	2	1	1	3	3	2	1	2	2	1	FALSE	TRUE	FALSE	TRUE	TRUE	3	3	3	4	4	1	3	1		1	2	4;5;6	Pts with Chronic,Children<5yrs,Pregnant women,Pts>65yrs,Heart,Kidney,Liver disease	2;3;4;5;6;7;8;9		4
	10836	TRUE	TRUE	FALSE	FALSE	TRUE	FALSE	TRUE	TRUE	1	1	1	2	1	1	1	1	1	2	1	1	3	3	2	1	2	2	1	FALSE	TRUE	FALSE	TRUE	FALSE			3	4	4	1	3	1		1	2	4;5;6	Pregnant women,Children<5yrs,Immuno compromised,Pts>65yrs,Heart,Kidney,Liver disease,Pts with Chronic	2;3;4;5;6;7;8;9		4
	10837	TRUE	TRUE	TRUE	TRUE	TRUE	FALSE	TRUE	TRUE	1	1	1	1	1	1	1	1	1	1	1	1	2	4	2	1	1	1	1	TRUE	TRUE	TRUE	TRUE	TRUE	1	1	4	4	4	4	4	1	We receive few vaccines annually	1	2	3;4;5	Pregnant women,TB Pts,People>65yrs,Chronic Pts,HIV infected people,Minors<5yrs	3;4;5;6;7;8;9		4
	10838	TRUE	TRUE	FALSE	FALSE	TRUE	FALSE	TRUE	TRUE	1	1	1	1	1	1	1	1	1	2	1	1	3	3	2	2	1	2	1	TRUE	TRUE	TRUE	TRUE	TRUE	1	2	1	4	4	3	4			2			HIV infected,Eldely people,Children,Pregnant women	3;4;5;6;7;8		4
	10839	TRUE	TRUE	TRUE	FALSE	TRUE	FALSE	TRUE	TRUE	1	1	1	1	1	1	1	1	1	1	1	1	1	4	2	1	1	1	1	TRUE	TRUE	TRUE	TRUE	TRUE	1	1	4	4	4	4	4	4		1	2	4;5	HIV Patient,Children,TB Patient,Elderly,Nursing Pensioner,Chronic Patients	3;4;5;6;7;8;9		4
	10840	TRUE	TRUE	TRUE	TRUE	TRUE	FALSE	TRUE	TRUE	1	1	1	1	1	1	1	1	1	1	1	1	1	4		1	1	1	1	TRUE	TRUE	TRUE	TRUE	TRUE	1	1	4	4	4	4	4	4		1	2	4;5	Elderly,Pregnant women,HIV,Chronic conditions,TB Patients,Children	3;4;5;6;7;8;9		4
	10841	TRUE	TRUE	TRUE	TRUE	TRUE	FALSE	TRUE	TRUE	1	1	1	1	1	1	1	1	1	2	1	1	2	4	2	1	1	1	1	TRUE	TRUE	TRUE	TRUE	TRUE	1	1	4	4	4	4	4	4		1	1	5;6;7	Pregnant women,Aged people,Children under 5yrs,HIV & AIDS,Chronic illness	2;3;4;5;6;7;8;9		4
	10842	TRUE	TRUE	TRUE	FALSE	TRUE	FALSE	TRUE	TRUE	1	1	1	1	1	1	1	1	1	1	1	1	1	4	2	1	1	1	1	TRUE	TRUE	TRUE	TRUE	TRUE	1	1	4	4	4	4	4	4		1	2	4;5	HIV,TB Patients,Elderly,Chronic Condition,Children,Pregnant	2;3;4;5;6;7;8;9		4
	10843	TRUE	TRUE	TRUE	FALSE	TRUE	FALSE	TRUE	TRUE	1	1	1	1	1	1	1	1	1	1	1	1	1	4	2	1	1	2	1	TRUE	TRUE	TRUE	TRUE	TRUE	1	3	4	4	4	4	4	4		1	2	4;5	HIV,Children,Elderly,Chronic patient,Pregnant women,TB patient	3;4;5;6;7;8;9		3
	10846	TRUE	TRUE	FALSE	FALSE	TRUE	FALSE	FALSE	TRUE	1	2	2	1	1	1	1	1	1	2	1	1	2	3	2	1	2	1	1	FALSE	TRUE	TRUE	TRUE	TRUE	1	1	3	3	3	3	3			1	2			3;4;5;6;7;8;9		2
	10847	TRUE	TRUE	FALSE	FALSE	TRUE	FALSE	TRUE	TRUE	1	2	1	1	1	1	1	1	1	2	1	1	3	3	2	2	1	2	1	TRUE	TRUE	TRUE	TRUE	TRUE	2	2	4	4	4	1	4	1		1	2					4
	10848	TRUE	FALSE	FALSE	FALSE	TRUE	FALSE	FALSE	TRUE	1	1	1	1	1	1	1				1	3	3	4	2	1	1	1	1	TRUE	TRUE	TRUE	TRUE	FALSE	1		4	4	4	4	4	4		1	2		Pregnant women, Children			4
	10849	TRUE	TRUE	TRUE	TRUE	TRUE	FALSE	TRUE	TRUE	1	1	1	1	1	1	1	1	1	1	1	1	3	3	2	2	1	2	1	TRUE	TRUE	TRUE	TRUE	TRUE	1	2	2	3	3	1	3	3		2	2					3
	10850	TRUE	TRUE	TRUE	FALSE	TRUE	FALSE	TRUE	TRUE	1	1	1	1	1	1	1	1	1	1	1	1	2	3	2	1	1	1	1	FALSE	TRUE	FALSE	FALSE	TRUE	1	1	4	4	4	4	4	4		1	2		Pregnant women Hiv Aids, Chronic Health care worker, under 5 yrs above 65yrs			4
	10851	TRUE	TRUE	TRUE	FALSE	TRUE	FALSE	TRUE	TRUE	1	1	1	1	1	1	1	1	1	1	1	1	2	4	2	1	1	2	1	TRUE	FALSE	FALSE	FALSE	TRUE	3	3	4	4	4	1	3	3		1	2	5;6	Pregnant women, People >65 elderly, HIV/AIDS infected people	2;3;4;5;6;7;8;9		1
	10852	TRUE	TRUE	FALSE	FALSE	TRUE	FALSE	FALSE	FALSE	1	1	1	1		1	1	1	1		1	1	2	4	2	1	1	2	1	TRUE	FALSE	FALSE	FALSE	FALSE	3	1	4	4	4	2	4	4		1	2	3;4	HIV positive, Pregnant women, Pensioner	2;4;5;6;7;8;9		4
	10853	TRUE	TRUE	FALSE	FALSE	TRUE	FALSE	TRUE	TRUE	1	2	2	1	1	1	1	1	1	2	3	1	2	2	2	1	1	2	1	TRUE	FALSE	FALSE	FALSE	TRUE	1	2	2	4	4	3	4	3		1	2		Health care workers,Person with chronic medical coolpos,Persons older than 65 years,Person with Hiv, Person with TB	3;5;7;8;9		4
	10854	TRUE	FALSE	FALSE	TRUE	TRUE	FALSE	TRUE	TRUE	1	1	1	1	1	1	1	1	1	2	1	1	3	3	1	1	2	2	1	FALSE	FALSE	FALSE	TRUE	TRUE	1	1	4	3	4	3	4	1		1	2		Aged children less than 5 years, Immuno compromised those on chronic medication, pregnant women healthcare workers			4
	10855	TRUE	TRUE	FALSE	FALSE	TRUE	FALSE	FALSE	TRUE	1	1	1	1	2	1	1	1	1	2	1	1			2	1	2	1	1	FALSE	FALSE	TRUE	TRUE	TRUE	1	1	4							1	2	5	Pregnant women children uner 5yrs of age,People with HIV & Aids Elderly people over 65 yrs,Chronic disease,TB	3;4;5;6;7;8;9		4
	10856	TRUE	TRUE	TRUE	FALSE	FALSE	FALSE	TRUE	TRUE	1	1	1	1	1	1	1	2	1	2	1	1	3	4	2	1	1	1	1	FALSE	TRUE	FALSE	FALSE	TRUE	1	1	4	4	4	4	4	4		1	1		Pregnant mother health worker, under 5 years, Immuno compromised			2
	10857	TRUE	TRUE	FALSE	FALSE	TRUE	FALSE	TRUE	TRUE	1	1	1	2	2	1	1	1	2	2	1	2	2	2	2	1	1	2	1	FALSE	TRUE	TRUE	TRUE	TRUE	2	2	3	3	3	2	3	3		2	2		Old age cancer, Chronic illness sickly children, TB & HIV squatter camps			4
	10859	TRUE	FALSE	FALSE	FALSE	TRUE	FALSE	TRUE	FALSE	1	1	1	1	1	1	1	1	1		1	1	2	3	2	1	1	2	1	TRUE	FALSE	FALSE	FALSE	TRUE	1	3	4			3	4	1		1	2		Geriatrics Chronics n Diabatics, Pregnant women TB patech, People living with HIV/ Aids			4
	10860	TRUE	TRUE	TRUE	FALSE	TRUE	TRUE	TRUE	TRUE	1	2	1	1	1	1	1	1	1	1	1	1	3	4	3		1	2	1	TRUE	TRUE	TRUE	TRUE	TRUE	2	2	4	4	4	4	4	4		1	2		Children from Syrs, Everyone			4
	10861	TRUE	TRUE	TRUE	FALSE	TRUE	FALSE	TRUE	TRUE	1	1	1	1	1	1	1	1	1	2	1	1	2	3	2	1	2	1	1	FALSE	FALSE	FALSE	TRUE	TRUE	1	1	4	3	3	1	4	1		1	2		Children under 5 years people with Hiv/ Aids, People older than 65 years people with medical conditions, people with chronic pregnant			4
	10862	TRUE	TRUE	TRUE	FALSE	TRUE	FALSE	TRUE	TRUE	1	1	1	2	1	1	1	1	1	1	1	1	2	4	2	1	1	1	1	TRUE	TRUE	TRUE	TRUE	TRUE	3	1	4	4	4	4	4	4		1	2		Chronically Ill patients Immunocompromised, The elderly presnant wam, children			4
	10864	TRUE	TRUE	FALSE	FALSE	TRUE	FALSE	TRUE	FALSE	1	2	2	1	1	1	1	1	1	1	1	1	2	2	2	1		1	1	TRUE	TRUE	TRUE	TRUE	TRUE	2	2	3	3	3	4	4	3		1	1		Pregnant TB pt, Hiv/Aids Elderly, Diabetes Chlonic			4
	10865	TRUE	TRUE	FALSE	FALSE	TRUE	FALSE	TRUE	TRUE	1	2	2	1	1	1	1	1	1		1	1	2	4	2	1	1	1	1	TRUE	TRUE	TRUE	TRUE	FALSE		1	4	4	4	3	4	4		1	2		Elderly >65 YRS Hiv/AIDS person, young children health care workers, pregnant women persons with chronic medical condition			4
	10866	TRUE	TRUE	FALSE	FALSE	TRUE	FALSE	TRUE	FALSE	1	2	2	1	1	1	1	1	1	1	1	1	2	3	2	1	1	1	1	FALSE	TRUE	TRUE	TRUE	TRUE	2	1	4	4	4	3	4	4		2	2		Hiv-patient,Diabetic, TB -patient High blood pt			3
	10867	TRUE	FALSE	FALSE	FALSE	TRUE	FALSE	TRUE	TRUE	1	2	1	1			1				1		2	4	2	1	1	1	1	FALSE	TRUE	FALSE	FALSE	FALSE	3	1	4	4	4	1	4	4		1	2		Pregnant women people living with HIV, School children elderly			4
	10868	TRUE	TRUE	FALSE	FALSE	TRUE	FALSE	TRUE	TRUE	1	2	2	1	1	1	1	1	1	1	1	1	2	3	2	1	1	1	1	TRUE	FALSE	FALSE	FALSE	TRUE	1	1	4	4	4	3	4	1		1	2	4;5
	10869	TRUE	TRUE	TRUE	FALSE	TRUE	FALSE	TRUE	FALSE	1	1	1	1	1	1	2	2	2	2	2	2	2	4	2	2	1	2	1	TRUE	TRUE	TRUE	TRUE	TRUE	1	2	4	3	3	4	3	3		1	2			2;4;6;9		4
	10870	TRUE	TRUE	TRUE	TRUE	TRUE	FALSE	TRUE	TRUE	1	1	1	1	1	1	1	1	1	2	1	1	2	4	2	1	1	1	1	FALSE	TRUE	TRUE	TRUE	TRUE	1	1	4	4	4	3	3	4		1	2	4;5	Pregnant women,HIV/AIDS Patient,TB Patient,Chronic lung disease patient,Younger children/Health workres,Older Patients 65yrs	4;5;6;7;8;9		4
	10871	TRUE	TRUE	TRUE	TRUE	TRUE	FALSE	TRUE	TRUE	1	1	1																	FALSE	FALSE	FALSE	FALSE	FALSE													Elderly people,Pregnant women,Chronic,Children younger than 5yrs,Person with HIV/AIDS	3;4;5;6;7;8;9		4
	10872	TRUE	TRUE	FALSE	FALSE	TRUE	FALSE	FALSE	FALSE	1	2	1	2	2	2	1	2	2	2	2	2	2	4	2	1	1	1	1	TRUE	FALSE	FALSE	FALSE	TRUE	2	2	4	4	4	4	4	4	Every year everyone must be vaccinated	1	2	5	Health workers,Creche,SAP/HIV,Companies,Teachers,Taxi	2;7;9;11	People travelling by Taxi	4
	10873	TRUE	TRUE	FALSE	FALSE	TRUE	FALSE	TRUE	TRUE	1	2	2	2	2	1	1	1	2	2	1	1	4	3	2	2	1	2	2	TRUE	TRUE	FALSE	FALSE	TRUE	1	2	3	3	3	4	4	3		2	2			2;4;5;7;8		4
	10875	TRUE	TRUE	FALSE	FALSE	TRUE	FALSE	TRUE	TRUE	1	1	1	1	2	1	1	1	1	2	1	1	2	4	2	2		2	2	TRUE	TRUE	FALSE	TRUE	TRUE	3	2	3	4	4	1	3	1		1	2	5;6;7	People living with HIV/AIDS,Asthma,Children under 5yrs,Pregnant women,Persons over 65yrs,Diabetic pts	3;4;5;6;7;8;9		4
	10876	TRUE	FALSE	FALSE	FALSE	TRUE	FALSE	TRUE	TRUE	1	2	2	1	1	1	1	1	1	2	1	1	3	4	2	2	1	2	1	TRUE	TRUE	TRUE	TRUE	TRUE	1	2	4	4	4	4	4	4		1	1		General Population	2		2
	10877	TRUE	FALSE	FALSE	FALSE	TRUE	FALSE	TRUE	TRUE	1	2	2	1	1	1	1	1	1	2	1	1	3	3	2	2	2	2	1	TRUE	TRUE	TRUE	TRUE	TRUE	1	2	2	3	3	4	2	2		1	2		HIV injected,People with chronic illnesses like MPT,DM,Elder people of ages of 65 and above	3;5;7;8;9		4
	10878	TRUE	TRUE	FALSE	FALSE	TRUE	FALSE	FALSE	TRUE	1			1	2	1	1	1	2	2	1	2	2	4	2	2	1	2	1	TRUE	TRUE	TRUE	TRUE	TRUE	3	2	1	4	1	4	4	4		1	2	5;6;7	HIV/AIDS Pts,Children,Elderly above 65,TB PTS,Chronic pts like diabetic,Pregnant women	2;4;5;6;7;8;9		4
	10879	TRUE	TRUE	FALSE	FALSE	TRUE	FALSE	TRUE	TRUE	2	1	1	1	1	1	1	1	1	2	1	1	2	3	2	2	1	2	1	TRUE	TRUE	TRUE	TRUE	TRUE	1	2	4	4	4	3	3	2		1	2	5;6;7	Persons with HIV/AIDS,Young Children,Persons older than 65yrs,Chronic medical conditions	3;4;5;6;7;8		4
	10880	TRUE	TRUE	FALSE	FALSE	TRUE	FALSE	TRUE	TRUE	1	2	1	1	1	1	1	1	2	2	1	1	2	3	2	2		2	3	TRUE	FALSE	TRUE	TRUE	FALSE		3	4	4	4	4	4	4		3			People with Chronic illness,Children,Elderly,Immunocompomised	3;4;5;6;7;8;9		2
	10881	TRUE	TRUE	FALSE	FALSE	TRUE	FALSE	TRUE	TRUE	1	2	1	1	2	1	1	2	1	2	1	1	2	4	2	1	1	1	1	TRUE	TRUE	TRUE	TRUE	TRUE	1	1	4	4	4	4	4	4		1	2		Chronic pts above 60yrs,Children under 6yrs,HIV/TB pts,Pregnant women,Diabetic pts	3;4;5;6;9		3
	10882	TRUE	FALSE	FALSE	FALSE	TRUE	FALSE	TRUE	TRUE	1	2	1	1	1	1	1	2	2	1	1	1	2	3	2	1	2	1	1	FALSE	FALSE	FALSE	TRUE	TRUE	1	1	4	4	4	4	4	4		1	2	5;6;7;8;9	Older people 65yrs,Young Children,HIV infected,Pregnant,Those with Chronic	5;6;8;9		4
	10883	TRUE	TRUE	FALSE	FALSE	TRUE	FALSE	TRUE	TRUE	1	1	1	2	1	1	1	1	1	1	1	1	3	2	2	2	1	2	1	FALSE	TRUE	TRUE	TRUE	TRUE	3	2	4	4	4	1	4	4		1	2	2;5;7;11	HIV/AIDS infected,Older than 65,Chronic pts,Pts with TB,Health care workers,General population	2;5;6;7;8;9		3
	10884	TRUE	TRUE	TRUE	FALSE	TRUE	FALSE	TRUE	TRUE	1	1	1	1	1	1	1	1	1	2	1	1	2	3	2	1	1	1	1	TRUE	FALSE	FALSE	TRUE	TRUE	1	1	3	4	3	4	3	4		1	2	3;4;5;6;7;8;9;10;11;12	Children under 5yrs,Pregnant women,Old citizens>65yrs,Asthma,Chronic conditions Diabetic,HIV,TB Pts	2		3
	10885	TRUE	TRUE	FALSE	FALSE	TRUE	FALSE	TRUE	TRUE	1	1	1	1	1	1	1	1	1	2	1	1	2	2	4	1	1	2	1	TRUE	TRUE	FALSE	FALSE	TRUE	3	3	4	3	4	2	4	1		1	2	5;6;7	Immunised,Diabetic,Senior citizen above 60 yrs,Hypertension,Pregnant women,TB	3;4;5;6;7;8;9		3
	10886	TRUE	TRUE	FALSE	FALSE	TRUE	FALSE	TRUE	TRUE	1	1	2	1	1	1	1	1	1	2	1	1	2	2	2	2	1	2	1	TRUE	TRUE	TRUE	TRUE	TRUE	1	2	4	4	4	4	4	4		1	2	2;3;4	all children <5yrs,all HIV Positive pts,Persons older than 65yrs,Health care workers,Pregnant women,Persons with underlying medical conditions	3;4;5;6;7;8;9		4
	10887	TRUE	TRUE	FALSE	FALSE	TRUE	FALSE	TRUE	TRUE	1	1	3	1	1	1	1	2	1	1	1	1	3	4	2	1	2	1	1	FALSE	FALSE	TRUE	TRUE	TRUE	1	2	4	4	4	4	4	4		1	1		Elderly,Pregnant,HIV Positive	6		3
	10888	TRUE	TRUE	FALSE	FALSE	FALSE	FALSE	TRUE	FALSE	1	1	1	1	1	1	1	1	1	1	1	1	2	4	2	1	1	2	1	TRUE	TRUE	TRUE	TRUE	TRUE	1	1	3	3	3	3	3	3		1	2	5;6;7	Aged above 65yrs,Chronic pts Diabetic	2;5;6;7;8;9		4
	10889	TRUE	TRUE	TRUE	FALSE	TRUE	FALSE	FALSE	TRUE	1	1	1	1	2	1	1	1	1	2	2	1	1	3	2	1	1	2	1	TRUE	FALSE	FALSE	FALSE	TRUE	3	3							Very important but it makes me sick	1	2	3;4;5	HIV,Diabetic,Pregnant,Health workers,Chronic Heart Disease,Above 60 yrs	3;5;6;7;8;9		4
	10890	TRUE	TRUE	FALSE	FALSE	TRUE	FALSE	TRUE	TRUE	1	1	1	1	1	1	1	1	1	1	1	1	3	3	2	1	2	3	1	FALSE	FALSE	FALSE	TRUE	TRUE	3	3	2	3	2	2	1	1		1	2		Elderly>65,Young Children <5yrs,HIV Positive pts,Chronic diseases,Pregnant women,Health care workers	2;3;4;5;6;7;8;9		3
	10891	TRUE	TRUE	TRUE	FALSE	TRUE	FALSE	TRUE	TRUE	1	1	1	1	2	1	1	1	1	2	2	1	2	4	2	1	2	1	1	TRUE	FALSE	FALSE	FALSE	TRUE	3	1	3	3	3	1	3	1		1	2	5;6;7	Diabetes,HIV/AIDS,Children,Elderly,Pregnant women,Alcoholics	3;4;5;6;7;8;9		4
	10892	TRUE	TRUE	TRUE	FALSE	TRUE	FALSE	TRUE	TRUE	1	1	1	1	1	1	1	1	1	1	1	1	2	4	2	1	1	2	1	TRUE	TRUE	TRUE	TRUE	FALSE		2	4	4	4	3	3	4		1	1			2;4;6;7;8;9		4
	10893	TRUE	TRUE	TRUE	FALSE	TRUE	FALSE	TRUE	TRUE	1	2	2	1	1	1	1	1	1	1	1	3	2	2	2	1		2		TRUE	TRUE	TRUE	TRUE	FALSE	2	2	4	4	4	4	4	4		1	1		15-49 yrs			4
	10894	FALSE	TRUE	FALSE	TRUE	TRUE	TRUE	FALSE	FALSE	1	1		1	1		1	1			1		2	3	3	2	2	2	1	FALSE	FALSE	TRUE	TRUE	TRUE	1	2								1	1		Health care workers, person with Hiv/Aids			4
	10895	TRUE	TRUE	TRUE	FALSE	TRUE	FALSE	TRUE	FALSE	2	2	2			1	1	1			1	1	2		2	1	1	1	1	TRUE	TRUE	TRUE	TRUE	TRUE	1	1	4	4	4	3	3	3		1	2		Person with person with Hiv &Aids, Children younger trans persons older than 65 yrs of age, pregnant women person with chronic			4
	10896	TRUE	FALSE	FALSE	FALSE	TRUE	FALSE	TRUE	TRUE	1	3	2	2	1	2	1	1	1	2	1	2	2	3	2	2	1	2	1	TRUE	FALSE	FALSE	FALSE	TRUE	1	2	3	4	4	4	4	4		1	2		Pregnant women,HIV/AIDS Pts,Senior Citizens	5;6;7;8;9		3
	10898	TRUE	FALSE	FALSE	FALSE	TRUE	FALSE	TRUE	TRUE	1	2	2	1	1	1	1	1	1	2	1	2	2	4	2	1	1	2	1	TRUE	TRUE	TRUE	TRUE	TRUE	1	3	4	4	4	4	2	4		1	2	4;5;6;7	Pregnant women,HIV/AIDS Pts,Children,Elderly	5;6;7;8;9		3
	10899	TRUE	TRUE	FALSE	FALSE	FALSE	FALSE	FALSE	TRUE	1	1	1	1	1	1	1	1	1	1	1	1	2	3	2	1		1	1	TRUE	TRUE	TRUE	TRUE	TRUE	1	1	4	4	4	4	4	4		3		13	Pregnant women,Elderly,HIV/AIDS Positive pts,Younger children,Pts with TB,Pts with Chronic condition	3;4;5;6;7;8;9		3
	10901	TRUE	TRUE	FALSE	FALSE	TRUE	FALSE	FALSE	TRUE	1	1	1	1	1	2	1	2	1	2	1	1	3	3	2	2		2	2	FALSE	FALSE	TRUE	FALSE	TRUE	1	2	3	4	4	4	4	4		2			Pregnant women,Health care workers,Persons with HIV/AIDS,Person older than 65yrs	4;5;6;7;8;9		4
	10902	TRUE	TRUE	TRUE	FALSE	TRUE	FALSE	FALSE	FALSE	1	1	1	1	1	1	1	1	2	2	1	1	3	3	2	2	1	2	1	TRUE	TRUE	TRUE	TRUE	FALSE		2	3	3	3	3	3			1	2	10	Chronic,Health workers,TB,Children,People older than 65yrs	3;5;7;9		2
	10903	TRUE	TRUE	TRUE	FALSE	TRUE	FALSE	FALSE	TRUE	1	1	1	1	1	1	1	1	1	2	1	1	3	3	2	1	1	2	1	TRUE	TRUE	TRUE	TRUE	FALSE		3	3	3	3	3	3	3		1		13	Pregnant,Chronic,HIV/AIDS Positive,Health care workers,Children <5yrs,Persons >65yrs	3;4;5;6;7;8		2
	10973	TRUE	TRUE	TRUE	FALSE	TRUE	FALSE	TRUE	TRUE	1	1	1	1	2	1	1	1	2	2	1	1	2	3	2	2	2	2	1	FALSE	TRUE	TRUE	TRUE	FALSE	1	3	3	4	4	4	4	4		1	2	5;6;7	Elderly 65yrs older,People with HIV/AIDS,Pregnant women,Children,Chronic conditions	3;4;5;6;8;9		3
	10974	TRUE	TRUE	FALSE	FALSE	TRUE	FALSE	FALSE	FALSE	2	2	1	1	1	1	1	1	1	1	1	1	2	3	2	2		2	1	FALSE	TRUE	TRUE	TRUE	TRUE	1	2	4	3	4	3	3	4		1	1		Pregnant women,Children <5yrs,Health care worker,Persons with HIV/AIDS	4;5;6;8		1
	10975	TRUE	TRUE	TRUE	FALSE	TRUE	FALSE	FALSE	FALSE	1	1	1	1	1	1	1	1	2	2	1	1	3	3	2	2	1	2	1	TRUE	TRUE	TRUE	TRUE	FALSE		1	3	3	3	3	3	3		1	2	10	65yrs older,HIV/AIDS,Pregnant,Younger children,Chronic,TB Persons	3;4;5;6;7;8;9		2
	10976	TRUE	FALSE	FALSE	FALSE	TRUE	FALSE	FALSE	TRUE	1	1	1	2	1	2	1	1	1	2	1	1	3	2	2	2	1	2	1	TRUE	TRUE	TRUE	TRUE	TRUE	1	2	4	4	4	3	4	3		1	1		Children under 5yrs,Older than 65yrs,Health Care Worker,Asthmatic,Pregnant women	2;4;5;6;7;8;9		2
	10977	FALSE	TRUE	FALSE	FALSE	TRUE	FALSE	TRUE	TRUE	1	2	2	2	2	1	1	1	1	2	1	1	3	3	2	2	1	2	1	TRUE	TRUE	TRUE	TRUE	TRUE	1	3	3	3	3	2	2	2		1	2	13	The aged,Pregnant women,Chronic patients,Patients with HIV/AIDS	2;4;5;6;8		2
	10979	TRUE	FALSE	FALSE	FALSE	TRUE	FALSE	FALSE	FALSE	1	1	1	1	1	1	1	1	1	1	1	1		3	2	2	3	2	3	FALSE	FALSE	TRUE	FALSE	TRUE	3	1	4	4	4	2	3	1		1	2		Health care workers,General Population	3;4;5;6;7;8;9		4
	11001	TRUE	TRUE	FALSE	FALSE	TRUE	FALSE	FALSE	TRUE	1	2	2	1	1	1	1	1	1	1	1	1	2	4	2	1	1	2	1	TRUE	TRUE	TRUE	TRUE	FALSE		1	4	4	4	4	4	4		1	1		Pregnant women,Old Persons,Chronic conditions,HIV/AIDS/TB,Healthcare workers,Children under 5yrs	2;3;4;5;6;7;8;9		4
	11002	TRUE	TRUE	TRUE	FALSE	TRUE	FALSE	TRUE	TRUE	1	2	1	1	1	1	1	1	1	1	1	1	2	4	2	1	1	2	1	FALSE	TRUE	TRUE	FALSE	TRUE	1	1	4		4	4				1	2	4;5	HIV/AIDS Patients,Elderly,TB Patients,Chronic Patiets	3;5;7;8;9		4
	11046	TRUE	TRUE	FALSE	TRUE	TRUE	FALSE	TRUE	TRUE	1	1	1	1	1	1	1	1	1	2	1	1	2	2	2	1	1	2	1	FALSE	FALSE	TRUE	FALSE	TRUE	1	1	3	4	4	3	4	3		1	2		Hiv/Aids children 5yrs, Asthmatic &TB, Cordiac patients, diabetics coad's			4
	11454	TRUE	FALSE	FALSE	FALSE	TRUE	FALSE	TRUE	TRUE	1	1	1	1	1	1	1	1	1	1	1	1	2	2	2	1	2	2	1	TRUE	FALSE	TRUE	FALSE	TRUE	3	3		3	4	3	3	3		3	2		Pregnant women Hiv poitive,children under 5 PTB,Elderly patients			2
	19001	TRUE	TRUE	FALSE	FALSE	TRUE	FALSE	FALSE	TRUE	1	2	1	1	1	1	1	1	1	1	2	1	2	4	2	2	2	2	1	FALSE	FALSE	TRUE	FALSE	TRUE	3	3	4	4	4	4	4	4		3		13	Diabetics,Hypertension,HIV,PTB,Geriatrics,Pregnant women	3;5;8;9		1
	19002	TRUE	TRUE	TRUE	FALSE	TRUE	FALSE	TRUE	TRUE	1	1	1	1	1	1	1	1	1	2	1	1	2	3	2	1	2	1	1	TRUE	TRUE	TRUE	TRUE	TRUE	1	1	4	3	4	1	4	1		1	1	3;4	Children young,Older people above 65yrs,Chronic patients,People with lun infections,HIV/AIDS Patients,Pregnant women	3;4;5;6;7;8;9;11	Taxi drivers & school transport drivers	4
	19006	TRUE	TRUE	TRUE	FALSE	TRUE	FALSE	TRUE	FALSE	2	2	2	1	2	2	1	1	1	1	1	1	2	2	2	1	1	1	2	TRUE	FALSE	FALSE	FALSE	TRUE	1	1	4	4	4	4	4	4		1	2	4;5	Chronics,HIV/AIDS,TB,Peads,Pregnant womens	4;5;6;7;8;9		2
	19010	TRUE	TRUE	FALSE	FALSE	TRUE	FALSE	TRUE	TRUE				1	2	1	1	1	1	2	1	1	3	3	2	1	1	2	1	FALSE	TRUE	FALSE	TRUE	FALSE		1	4	4	4	2	4	2		1	1	3	Elderly,Children,HIV+ patients,Pregnant	2;4;5;6;7;8;9		4
	20001	TRUE	TRUE	TRUE	FALSE	TRUE	FALSE	TRUE	TRUE	1	1	1	1	1	1	1	1	1	2	1	2	2	4	2	2		2	3	FALSE	TRUE	TRUE	TRUE	FALSE		2	3	3	3	1	3	1		1	2	4;5		2;4;5;6;7;8;9		2
	20002	TRUE	TRUE	TRUE	FALSE	TRUE	FALSE	TRUE	TRUE	1	1	1	2	1	1	1	1	1	2	1	1	2	3	3	2	1	2	1	FALSE	FALSE	TRUE	TRUE	TRUE	3	2	3	3	3	4	4	3		3		13	Pregnant,Very young,Immunosuppresed	4;5;6;7;8;9		4
	20003	TRUE	TRUE	TRUE	FALSE	TRUE	FALSE	TRUE	TRUE	1	2	1	2	1	1	1	1	1	1	1	2	1	3	3	2	1	2	1	TRUE	FALSE	FALSE	FALSE	TRUE	1	1	3	3	3	3	1	4		1	1		Health workers,HIV/AIDS,Children	2;4;9		2
	20004	TRUE	TRUE	TRUE	FALSE	TRUE	FALSE	TRUE	TRUE	1	1	1	1	1	1	1	1	1	2	1	1	2	3	3	2	2	2	1	TRUE	TRUE	TRUE	TRUE	TRUE	3	3	4	4	4	2	4	3		1	2	3;4;5	Health workers,Children,General Population	2;3;4;5;6;7;8;9		2
	20005	TRUE	TRUE	TRUE	FALSE	TRUE	FALSE	TRUE	TRUE	1	1	1	1	1	1	1	1	1	2	1	1	2	3	2	1	2	1	1	TRUE	TRUE	TRUE	TRUE	TRUE	1	1	4	4	4	3	4	2		1	2	6	Pregnant women,Elderly,Young,Immunozation	3;4;5;6;7;8;9		2
	20006	TRUE	TRUE	FALSE	FALSE	TRUE	FALSE	TRUE	TRUE	1	3	3	1	1	1	1	1	1	1	1	1	2	3	3	2	2	2	2	FALSE	FALSE	TRUE	TRUE	FALSE	2	2	3	3	3	2	3	3		2			HIV Positive,Pregnant,Young Children,Older People	3;4;5;6;7;8;9		1
	20007	TRUE	FALSE	FALSE	FALSE	TRUE	FALSE	TRUE	TRUE	1	1	2	1	1	1	1	1	1	2	1	1	3	3	4	2		2	3	FALSE	FALSE	FALSE	TRUE	TRUE	3	2	2	2	2	1	2	1		3				4;5;6;7;8;9		1
	20008	TRUE	TRUE	FALSE	FALSE	TRUE	FALSE	TRUE	TRUE	1	1	1	1	2	1	1	1	1	2	1	1	3	4	2	2	1	2	1	FALSE	TRUE	TRUE	TRUE	TRUE	3	2	3	4	2	4	3	4		3	2		HIV/AIDS,Chronic medical conditions,Elderly,Young Children	3;4;5;6;7;8;9		2
	20009	FALSE	TRUE	FALSE	FALSE	TRUE	FALSE	FALSE	TRUE	1	1	1	1	2	1	1	2	1	2	1	1	2	2	2	2	2	2	1	FALSE	FALSE	TRUE	TRUE	TRUE	3	2	3	2	3	2	3	3		3		13		2;3;5;7;8;9		1
	20010	TRUE	TRUE	FALSE	FALSE	TRUE	FALSE	TRUE	TRUE	1	2	1	1	2	1	1	1	1	2	1	1	3	4	2	2	3	2	1	FALSE	FALSE	TRUE	TRUE	TRUE	3	3	4	4	4		3	1		3			HIV Positive Pts,Pregnant women,Children,Elderly>65yrs	4;5;6;7;8;9		1
	20011	TRUE	TRUE	TRUE	FALSE	TRUE	FALSE	TRUE	TRUE	1	1	2	1		1	1	1	1	2	1	1	2	2	2	2		2	2	FALSE	FALSE	TRUE	FALSE	TRUE	1	1	3	3	3		3			3			Hiv not seen category	4;5;6;7;8;9		3
	20012	TRUE	TRUE	FALSE	FALSE	TRUE	FALSE	TRUE	TRUE	1	1	1	1	1	3	1	3	1	2	1	1	2	4	2	2	2	2	1	FALSE	FALSE	TRUE	TRUE	TRUE	3	3	4	2	2	1	3	3		1	2	5;6;7	Children, elderly > 65, pregnant women	3;4;6		1
	20013	TRUE	TRUE	FALSE	TRUE	TRUE	FALSE	TRUE	TRUE	1	2	1	1	1	1	1	1	1	2	1	1	2	4	2	2	1	2	1	TRUE	FALSE	TRUE	FALSE	TRUE	1	1	3	4	4	4	4	4		1	1	5;6	Diabetic, Pregnant, HIV/AIDS, Health care workers, Above 65 years	4;5;6;7;8;9		4
	20014	FALSE	TRUE	TRUE	FALSE	TRUE	FALSE	TRUE	TRUE	1	2	1				1						2	3	2	1	3	2	1	FALSE	TRUE	FALSE	FALSE	FALSE	3	2	4	3	3	3	3	3		1	2		Chrome, HIV/AIDS,Pregnant women	3;4;6;8;9		2
	20015	TRUE	TRUE	FALSE	FALSE	TRUE	FALSE	TRUE	TRUE	1	2	2	3	2		1	1	1	3	1	3	2	3	2	1	2	1	1	FALSE	FALSE	TRUE	TRUE	TRUE	1	1	3	4		4	3	3		3	2		People older, children, more than 65 years, chronic medication, HIV diabetic, Children under 3 years	2;3;4;5;6;7;8;9		4
	20016	TRUE	TRUE	FALSE	FALSE	TRUE	FALSE	FALSE	TRUE	1	2	2	1	1	1	1	1	1		1	1	2	4	3	1	1	2	1	FALSE	TRUE	FALSE	FALSE	FALSE		2	4	4	4	4	3	3		1	2	5;6;7	HIV/AIDS PERSON, PERSONS OLDER THAN 65 YEARS, TB CLIENTS, YOUNG CHILDREN	3;4;5;6;7;8;9		4
	20017	FALSE	TRUE	TRUE	FALSE	TRUE	FALSE	TRUE	TRUE	1	2	1	1	2	1	1	2	1	2	1	2	2	2	3	3		2	2	FALSE	TRUE	FALSE	FALSE	FALSE		2	3	3	3	3	3	3		1	2	5;6;7	Pregnant women,Children<5yrs,HIV/AIDS,Chronic medical	4;5;6;7;8;9		4
	20018	TRUE	TRUE	FALSE	FALSE	TRUE	FALSE	TRUE	TRUE	1	1	1	2	1	1	1	1	1	1	1	1	2	3	2	1	2	1	1	TRUE	TRUE	TRUE	TRUE	FALSE			4	3	3		3	3		1	2	5;6;7	Chronic pts,Elderly people,HIV/AIDS,Children,Pregnant women	3;4;5;6;7;8;9;11	Diabetic pts	2
	20019	TRUE	TRUE	TRUE	TRUE	TRUE	FALSE	TRUE	TRUE	2	1	1	1	2	1	1	1	1	2	1	1	3	3	2	1	1	1	1	FALSE	TRUE	FALSE	FALSE	FALSE		1	4	4	4	3	1	4		1	2	3	Older people >65yrs,children<5yrs,chronic medication,HIV,Diabetic	2;3;4;5;6;7;8;9		4
	20020	TRUE	TRUE	FALSE	FALSE	TRUE	FALSE	TRUE	TRUE	1	2	1	1	2	1	2	2	2	2	1	2	2	4	2	1	2	2	1	FALSE	FALSE	FALSE	TRUE	TRUE	1	1	3	3	3	4	4	4		1	1	3;4;5	Pregnant women,HIV/AIDS Pts,Children,Older Pts	4;6;7;8;9		4
	20022	TRUE	TRUE	TRUE	FALSE	TRUE	FALSE	TRUE	TRUE	1	2	1	1	1	1	1	1	1	2	1	1	3	3	2	2	1	2	1	TRUE	TRUE	TRUE	TRUE	TRUE	1	3	4	4	4	4	4	4		1	2	1;2;5;7;11;12	Healthcare workers,Pregnant women,Persons>65yrs,Persons with HIV/AIDS,TB,Chronic medical conditions	1;2;3;4;5;6;7;8;9		4
	20024	TRUE	TRUE	TRUE	FALSE	TRUE	FALSE	TRUE	TRUE	1	1	1	1	1	1	1	1	1	1	1	1	3	4	2	1	1	1	1	FALSE	FALSE	TRUE	FALSE	TRUE	1	2	4	4	4	4	4	4		1	2	5;6;7	Persons with Chronic medical condition,HIV/AIDS,young children	3;4;8;9		2
	20026	TRUE	TRUE	FALSE	FALSE	TRUE	FALSE	FALSE	TRUE	2	1	1	2	2	1	1	1	1	2	1	1	3	3	2	2	2	2	1	FALSE	FALSE	TRUE	FALSE	TRUE	1	2	3	4	4	4	4	4		1	2	5	HIV/AIDS,Children,Chornic pts,client>65yrs	2;4;5;8;9		4
	20027	TRUE	TRUE	TRUE	TRUE	TRUE	FALSE	TRUE	TRUE	1	1	1	1	1	1	1	1	1	1	1	1	3	3	2	1	2	1	1	FALSE	FALSE	TRUE	TRUE	TRUE	1	1	3	3	3	3	3	3		1	2	5;6;7	Persons older than 65yrs,TB,Pregnant women,Young Children,HIV/AIDS,Chronic	2;3;4;5;6;7;8;9		2
	20028	TRUE	FALSE	FALSE	FALSE	TRUE	FALSE	TRUE	TRUE	1	2	1	1									2	3	2	1	1	2	1	TRUE	FALSE	FALSE	FALSE	TRUE	1	2	4	4	4	4	4	3		1	1		Pregnant women, General population	6		2
	20029	TRUE	TRUE	TRUE	FALSE	TRUE	FALSE	TRUE	TRUE	1	1	1	1	1	1	1	1	1	2	1	1	2	3	2	2	2	2	1	FALSE	FALSE	TRUE	FALSE	TRUE	1	2	4	4	4	4	4	4		1	2	5;6	HIV Infected,Elderly 65yrs,Children<5yrs,Chronic illness	2		4
	20030	TRUE	FALSE	FALSE	FALSE	TRUE	FALSE	TRUE	FALSE	1	1	1	1	2	1	1	1	1	2	2	2	2	4	2	1	1	1	1	FALSE	FALSE	TRUE	FALSE	TRUE	1	2	4	4	4	4	4	4		1	1		HIV Clients,Older people,Children<5yrs,Chronic illness	3;4;8;9		4
	20031	TRUE	TRUE	TRUE	FALSE	TRUE	FALSE	TRUE	TRUE	1	1	2	1	1	1	1	1	1	1	1	1	2	4	2	2	1	3	1	TRUE	TRUE	TRUE	TRUE	TRUE	1	1	4	4	3	3	1	3		1	2		HIV/AIDS,Pregnant women,TB Disease	8		2
	20032	TRUE	TRUE	TRUE	FALSE	TRUE	FALSE	FALSE	TRUE	1	1	1	1	1	1	1	1	1	2	1	1	3	3	2	1	1	2	1	TRUE	FALSE	TRUE	FALSE	TRUE	1	2	4	4	4	4	4	1		1	2		HIV/AIDS,Child<5yrs,Elderly>65yrs,Chronic pts,Pregnant women,Health care workers	3;4;5;6;7;8;9		3
	20033	TRUE	FALSE	FALSE	FALSE	TRUE	FALSE	FALSE	FALSE	1	2		2	2	1	1	1	2	2	1	1	2	3	2	1	2	2	1	FALSE	FALSE	TRUE	TRUE	TRUE	3	3		2	2	1		1		2			Pregnant women,Children<5yrs,Adults>65yrs,TB PTS,Chronic pts,HIV pts	3;4;5;6;8;9		2
	20034	TRUE	TRUE	TRUE	FALSE	TRUE	FALSE	FALSE	FALSE	2	2	2	1	2	2	1	2	2	2	1	2	3	4	2	1	2	2	1	TRUE	TRUE	TRUE	TRUE	TRUE	1	2	3	4	4	3	4	3		1	2	5;6;7	Pregnant women,HIV+ People,Chronic disease	4;5;6;8;9		4
	20035	FALSE	TRUE	FALSE	FALSE	TRUE	FALSE	FALSE	TRUE	1	2	1	1	1	1	1	1	1	2	1	1	2	3	4	2	2	2	1	FALSE	FALSE	TRUE	FALSE	FALSE	1	2	2	4	4	4	2	1		3			Young children, Chronic patients,Pregnant womn, HIV/AIDS, Elderly	3;4;5;6;7;8;9		2
	20036	TRUE	TRUE	FALSE	FALSE	FALSE	FALSE	FALSE	FALSE	1	3	3				1	1			1		2	3	2	3	3	1	2	TRUE	TRUE	TRUE	TRUE	FALSE	2	3	4	3	4	4	3	3		3		13		10		2
	20037	TRUE	TRUE	TRUE	FALSE	FALSE	FALSE	FALSE	FALSE	2	1	2	1	1	1	1	1	2	2	1	1	1	4	2	2	3	2	3	FALSE	TRUE	FALSE	FALSE	FALSE	3	2	4	4	4	3	3	4		2	2		Pregnant people, People with HIV positive, Young children at the age of 0-5years, 65 years	5;6;7;8		2
	20038	TRUE	TRUE	FALSE	FALSE	FALSE	FALSE	TRUE	TRUE	2	2	2	1	2	1	1	1	1	1	1	1	3	3	4	1	1	1	1	FALSE	TRUE	TRUE	TRUE	FALSE	2	3	3	4	3	3	3	3		1	2	13	Pregnant women, HIV/AIDS, Chronic patients, Asthmatic patients	3;4;5;6;7;8;9	Chronic HPT/DM patients	4
	20039	TRUE	TRUE	FALSE	FALSE	FALSE	FALSE	TRUE	FALSE	2	2	2			1			1				2	3	3	1	1	1	1	FALSE	TRUE	FALSE	FALSE	FALSE		3	4	4	4	4	3	4		1	2		HIV pos, Diabetic, under 5 years, Asthmatic, Above 65 elderly	3;4;5;6;7;8		4
	20041	TRUE	TRUE	TRUE	FALSE	TRUE	FALSE	TRUE	TRUE	1	1	1	1	1	1	1	1	1	2	1	1	2	3	2	2	1	2	1	TRUE	TRUE	TRUE	TRUE	TRUE	1	2	4	4	4	4	4	4		1	1		Children<5yrs,Elderly>65yrs,Pregnant women,People with Chronic,HIV/AIDS	4;5;6;7;8;9		4
	20042	TRUE	TRUE	TRUE	FALSE	TRUE	FALSE	TRUE	TRUE	1	1	1	1	1	1	1	1	1	2	1	1	2	3	2	2	1	2	1	TRUE	FALSE	FALSE	FALSE	TRUE	1	1	4	4	4	4	4	4		1	1		Children<5yrs,Pregnant women,Elderly>65yrs,Chronic illness,HIV	2;4;6;9		4
	20043	TRUE	TRUE	TRUE	FALSE	TRUE	FALSE	TRUE	FALSE	1	1	1	1	1	1	1	1	1	2	1	1	2	4	2	2	1	2	1	TRUE	TRUE	TRUE	TRUE	TRUE	1	2	4	4	4	4	4	4		1	1		Children<5yrs,Elderly>65yrs,HPT,Pregnant women,HIV	4;6;9		4
	20045	TRUE	TRUE	TRUE	FALSE	TRUE	FALSE	TRUE	TRUE	1	1	1	1	1	1	1	1	1	2	1	1	2	3	2	2	1	2	1	TRUE	TRUE	TRUE	TRUE	FALSE		2	4	4	4	4	4	4		1	1		Pregnant women,Children<5yrs,Elderly>65yrs,HIV/AIDS People,Health care workers	4;5;6;7;8;9		4
	20047	TRUE	FALSE	TRUE	FALSE	TRUE	FALSE	TRUE	FALSE	2	1	1	1	2	1	1	2	1	2	1	1	2	3	2	2		2	3	FALSE	TRUE	FALSE	TRUE	FALSE		3	4	4	4	4	3	3		1	2	5;6;7	Aged >65yrs,Pregnant women,Childre aged 6months-2yrs at risk of flu,Adults over age of 18yrs,Underlying health condition,People with week immune system	3;4;5;6;7;8;9		3
	20048	TRUE	FALSE	FALSE	FALSE	FALSE	FALSE	FALSE	FALSE	1	1	1	1	2	1	2	2	2	2	2	2	2	4	2	3	1	3	1	FALSE	TRUE	FALSE	FALSE	FALSE		2	3	3	3	3	3	3		3				3;5;6;8;9		4
	20049	TRUE	TRUE	TRUE	FALSE	TRUE	FALSE	TRUE	TRUE	1	1	1	1	1	1	1	1	1	1	1	1	3	1	2	2	1	2	1	TRUE	TRUE	TRUE	TRUE	FALSE		1	4	4	4	3	4	4		1	2	5;6	HIV/AIDS Pts,Chronic Pts,Elderly>65yrs,Children,Asthmatic pts	2;3;4;5;6;7;8;9		4
	20054	TRUE	TRUE	TRUE	TRUE	TRUE	FALSE	TRUE	TRUE	1	1	1	1	1	2	1	1	2	1	1	2	2	3	3	1	1	1	1	FALSE	TRUE	FALSE	FALSE	FALSE	3	1	4	4	4	4	1	4		3	2		Persons with HIV/AIDS,Health care workers,Children <5yrs,	3;4;8		2
	20055	TRUE	TRUE	FALSE	FALSE	TRUE	FALSE	TRUE	FALSE	1	1	2	2	2	2	1	2	2	2	2	2	1	4	4	3	3	3	3	TRUE	TRUE	TRUE	TRUE	FALSE	3	3	4	4	4	4	4	4		1	1	13	Children,Health care workers,Chronic people,People with HIV/AIDS	2;4;5;6;7;8;9		1
	20056	TRUE	TRUE	TRUE	FALSE	TRUE	FALSE	TRUE	TRUE	1	1	1	1	1	1	1	1	1	2	1	1	3	2	2	2	2	2	1	FALSE	FALSE	TRUE	TRUE	TRUE	3	3	4	4	4	4	3			3	2	3;4;5	HIV/AIDS Clients,Children<5yrs,Elderly>65yrs,Health care workers,Pregnant women,Chronic Clients	2;3;4;5;6;7;8;9		4
	20057	TRUE	TRUE	FALSE	FALSE	TRUE	FALSE	TRUE	TRUE	1	2	1				1	1					2	4	2	1	1	1	1	TRUE	TRUE	FALSE	FALSE	TRUE	3	2	4	4	4	4	4	4		1	2		Hiv positive people, old age people <65yrs, Diabetic ,pregnant women, Asthmatic people ,less than 5yrs			4
	20060	TRUE	TRUE	TRUE	FALSE	TRUE	FALSE	TRUE	TRUE		1	1	1	1	1	1	1	1	1	1	1	2	2	2	2	2	2	1	FALSE	FALSE	TRUE	FALSE	TRUE	1	2								2	1		Diabtec clients,TB clients,Clients on ARV'S			4
	20061	TRUE	TRUE	TRUE	FALSE	TRUE	FALSE	TRUE	TRUE	1	1	2	1	1	1	1	1	1	2	1	1	2	3	2	1	3	2	1	TRUE	TRUE	TRUE	TRUE	FALSE	2		4	4	4	4	4	4		1	2	4;5;6;7	Pregnant women,Children<5yrs,Adults>65yrs,Chronic conditions,HIV/AIDS,Health care workers	3;4;5;6;8;9		4
	20062	TRUE	TRUE	FALSE	FALSE	TRUE	TRUE	TRUE	TRUE	1	2	2	1	1	1	1	1	1	2	1	1	2	3	2	1	1	1	1	FALSE	TRUE	TRUE	FALSE	FALSE	2	2	4	4	3	3	4	4		1	2		Pregnant women,Babies,Chronic illness,Health care workers,Older than 65yrs,Under 5yrs	3;4;6;9		4
	20063	TRUE	TRUE	TRUE	FALSE	TRUE	FALSE	TRUE	TRUE	1	3	2	1	1	1	1	1	1	2	1	1	2	3	2	1	2	2	1	TRUE	TRUE	FALSE	FALSE	TRUE	1	1	4	4	4	3	4			1	2	4;5;6;7	Pregnant women,Children<5yrs,Chronic conditions,Clients older than 65yrs	4;5;6;8;9		4
	20064	TRUE	TRUE	TRUE	FALSE	TRUE	FALSE	TRUE	TRUE	1	1	2	1	1	1	1	1	1	2	1	1	2	3	2	1	2	2	1	TRUE	TRUE	TRUE	TRUE	TRUE	1	2	4	4	4	4	4	3		1	2	4;5;6;7	Pregnant women,Children<5yrs,Adults>65yrs,Chronic conditions,HIV/AIDS,Health care workers	3;4;5;6;7;8;9		4
	20065	TRUE	TRUE	FALSE	FALSE	TRUE	FALSE	TRUE	TRUE	1	1	1	1	1	1	1	2	2	2	1	1	2	4	2	1	1	2	1	TRUE	TRUE	TRUE	TRUE	TRUE	1	2	4	4	4	4		4		1	2	5;6;7	Elderly People,People with Chronic disease,HIV/AIDS infected,Children,Pregnant women,Health care workers	4;5;6;7;8		4
	20066	TRUE	TRUE	TRUE	FALSE	TRUE	FALSE	FALSE	TRUE	1	2	2	2	2	1	1	2	2	2	1	2	2	2	3	2	1	2	1	FALSE	TRUE	TRUE	TRUE	TRUE	3	2	2	3	2	3	3	3		1	1			5;6;8		4
	20067	TRUE	TRUE	TRUE	FALSE	TRUE	FALSE	FALSE	TRUE	1	2	1	1	1	1	1	1	1	1	1	1	2	3	2	1	1	1	1	TRUE	FALSE	FALSE	FALSE	TRUE	1	2	4	4	4	4	4	4		1	1		Pregnant women,Chronic lungs,TB clients,HIV Positive clients,Young Children below 5yrs,People older than 65yrs	3;4;5;6;7;8;9		3
	20068	TRUE	TRUE	TRUE	FALSE	TRUE	FALSE	FALSE	TRUE	1	1	1	1	1	1	1	1	1	2	1	2	3	4	2	1		1	2	FALSE	FALSE	TRUE	FALSE	FALSE	1	2	4	4	4	4		4		3			Pregnant women,<5yrs	2;6;7;8;9		4
	20069	TRUE	TRUE	TRUE	FALSE	TRUE	FALSE	FALSE	TRUE	1	1	1	1	1	1	1	1	1	2	1	1	3	4	4	2	1	2	1	TRUE	TRUE	FALSE	FALSE	TRUE	1	2	4	4	4	4	4	4		1	1		Pregnant women,Old aged >65yrs,Chronic ill clients,Children <5yrs,Persons with HIV/AIDS,Persons with Tuberculosis	3;4;5;6;9		4
	20070	TRUE	TRUE	TRUE	FALSE	TRUE	FALSE	FALSE	FALSE	2	1	2	2	2	2	1	1	1	2	2	2	2	4	3	1	1	1	1	FALSE	TRUE	FALSE	FALSE	FALSE		2	4	4	4	4	4	4		2			Pregnant women,TB clients,Chronics,People living with HIV,People bove 65yrs	2;6;7;8;9		4
	20071	TRUE	TRUE	FALSE	FALSE	TRUE	FALSE	TRUE	TRUE	1	1	1	1			1				1		3	4	2	1	2	1	1	FALSE	FALSE	TRUE	FALSE	TRUE	1	2	4	4	4					3			All Hiv infected,pregnant women,children
	20072	TRUE	TRUE	TRUE	FALSE	TRUE	FALSE	TRUE	FALSE	1	2	1	2	2	2	1	1	2	1	1	2	2			1	1	2	1	FALSE	FALSE	TRUE	FALSE	TRUE	1	1	4	4	4	3	3	3		1	2		TB patient,Diabetic,Hiv patient,old age,pregnant women, children younger than 5years of age			2
	20073	TRUE	TRUE	FALSE	FALSE	TRUE	FALSE	TRUE	TRUE	1	1	1	1	1	1	1	1	1	2	1	1	2	4	3	1	1	2	1	TRUE	TRUE	TRUE	TRUE	FALSE		2	4	4	4	4	3	3		1	2		Children< 5yrs, pregnant women, people who are living with Hiv and Aids			4
	20074	TRUE	TRUE	TRUE	FALSE	TRUE	FALSE	TRUE	TRUE	1	1	1		1	3	1	1		1	1	3	2	4	2	1	2	2	1	TRUE	FALSE	TRUE	TRUE	TRUE	3	2	4	4	4	4	4	4		3	2		Health care workers,general public, paediatics,persons with Hiv/Aids,patients			4
	20075	TRUE	FALSE	FALSE	FALSE	TRUE	FALSE	TRUE	TRUE	1	1	1		1	1	1	1	1		1		2	3	2	1	2	2	1	FALSE	FALSE	TRUE	TRUE	TRUE	1	2	3	4	4	4	4	4		3			Hiv older people more than 65, children, pregnant women,people &chronic diseases			2
	20076	TRUE	TRUE	TRUE	FALSE	TRUE	FALSE	TRUE	FALSE	2	1	1	1			1	1	1				2	3	2	3	1	1	1	FALSE	TRUE	TRUE	TRUE	FALSE		2	4	4	3	4	3	3		1	1		Hiv &Aids,health care workers, TB &Neumonia			3
	20077	TRUE	TRUE	TRUE	FALSE	TRUE	FALSE	TRUE	TRUE	1	1	1	1	1	1	1	1	1		1	1	2	3	2	1	2	1	1	TRUE	TRUE	TRUE	TRUE	TRUE	2	1	4	4		3	3	4		1	2		Children chronic palnorms, Hiv/Aids positive, pregnant women,Elderly above 65 yrs, PTB			4
	20078	TRUE	TRUE	TRUE	FALSE	TRUE	FALSE	TRUE	FALSE	1	1	2	2	3	3	1	1	1	1	1	1	1	3	4	2	1	2	1	FALSE	TRUE	FALSE	FALSE	FALSE		2	4	4	4	4	3	4		3
	20079	TRUE	TRUE	TRUE	FALSE	FALSE	FALSE	TRUE	FALSE	2	1	1	1	1	1	1	1	1	1	1		2	3	3	3	1	1	1	TRUE	TRUE	FALSE	FALSE	FALSE	3	3	4	4	4	4	4	4		3	1		people with HIV positive,people with TB,people with Numonia			2
	20080	TRUE	TRUE	TRUE	FALSE	TRUE	FALSE	TRUE	TRUE	1	1	1	1	2	1	1	1	2			3	2	4	2	1	1	1	1	FALSE	TRUE	FALSE	TRUE	TRUE	1	2	3	3	3	4	1	3		1	2		Pregnant women, person with Hiv/Aids,old agepeople,person with tuberculosis,people with chronic illness, person with Asthma			4
	20081	TRUE	TRUE	TRUE	FALSE	TRUE	FALSE	TRUE	TRUE	1	2	2	1	1	1	1	1	1	1	1	1	3	3	2	1	1	1	1	FALSE	TRUE	TRUE	TRUE	TRUE	2	1	4	4	4	4	4	3		1	2		Pregnant, Rvd, lung chronic,elderly older than 65,children below 5, TB clients			4
	20082	TRUE	TRUE	TRUE	FALSE	FALSE	FALSE	TRUE	TRUE	1		3	1	1	1	1	1	1	2	1	1	3	4	2	1		2	1	TRUE	TRUE	TRUE	TRUE	FALSE			4	4	4	4	1	4		1	2		Rvd patient, pregnant woman,tuberculosis,chronic lung disease,infants			1
	20083	TRUE	TRUE	TRUE	FALSE	FALSE	FALSE	TRUE	TRUE	1	2	2	1	1	1	1	1	1	1		1	3	4	2	1	1	2	1	TRUE	TRUE	TRUE	TRUE	TRUE	2	2	4	4	4	4	1	4		1	2		RV, pensioners,tuberculosis,pregnant woman, infants,chronic lung disease			1
	20084	TRUE	TRUE	TRUE	TRUE	TRUE	FALSE	TRUE	TRUE	1	1	1	1	1	1	1	1	1	1	1	1	2	3	2	2		1	1	TRUE	TRUE	FALSE	FALSE	FALSE	3	2	3	3	3	3	3	3		1	2		Older than 65 yrs, children,Hiv/Aids,pregnant women			3
	20085	TRUE	TRUE	FALSE	FALSE	TRUE	FALSE	TRUE	TRUE	1	1	3	1	1	1	1	1	2	3	1	1	2	4	4	1		1	3	TRUE	FALSE	TRUE	TRUE	FALSE		1	3	3	4	4	3	4		3			Hiv/Aids people,person older than 65 yrs,Asmatic people, Diabetic,children under 5 years			2
	20086	TRUE	TRUE	TRUE	FALSE	TRUE	FALSE	TRUE	TRUE	1	3	3	1	2	1	1	1		3	1	3	2	4	4	3	2	3	2	FALSE	TRUE	TRUE	TRUE	FALSE	2	2	4	4	4	4	4	4		1	1		Health worker,Hypertension,Patients Hiv clients, Diabetics old age people			4
	20087	TRUE	TRUE	TRUE	TRUE	TRUE	FALSE	TRUE	TRUE	1	2	2	1	1	1	1	1	1	1	1	1	2	3	2	1	2	2	1	TRUE	TRUE	TRUE	TRUE	FALSE		1	4	4	4	3	4	3		1	2	4;5;6;7	Pregnant women,Babies<5yrs,Older than 65yrs,Asthmatic,Chronic conditions	2;3;4;5;6;7;8;9		4
	20088	TRUE	TRUE	FALSE	FALSE	TRUE	FALSE	TRUE	TRUE	2	1	1	2	1	1	1	1	1	1	1	2	3	4	2	2	2	2	1	FALSE	TRUE	TRUE	TRUE	TRUE	3	1	3	3	4	3		2	N/A	1	2	5;6;7	Those infected with HIV/AIDS,The elderly,Pregnant women,Children <5yrs	4;5;6;7;8;9		4
	20090	TRUE	TRUE	TRUE	FALSE	TRUE	FALSE	TRUE	TRUE	1	1	1	1	1	1	1	1	1	1	1	1	3	1	2	1	2	2	1	FALSE	FALSE	TRUE	FALSE	TRUE	1	2	2	2	2	2	2	1		1	2		Pregnant women, Elderly patients>65yrs,patients on chronic, medication			4
	20091	TRUE	TRUE	TRUE	TRUE	TRUE	FALSE	TRUE	TRUE	1	1	1	1	1	1	1	1	1	2	1	1	3	3	2	1	1	2	1	TRUE	TRUE	TRUE	TRUE	TRUE	1	1	4	4	4	4	4	4		1	2		Pregnant women,health care workers, children under 5 yrs,person with Hiv/Aids, persons older than 65 yrs,person with underlying medical conditions			4
	20092	TRUE	TRUE	TRUE	TRUE	TRUE	FALSE	TRUE	TRUE	1	1	1	1	1	1	1	1	1	2	1	1	3	3	2	2	1	2	1	TRUE	TRUE	TRUE	TRUE	FALSE		3	4	4	4	4	4	4		1	2		Pregnant women,health care worker,children under 5 yrs, persons with Hiv/Aids,persons older than 65 yrs of age,person's with underlying medicl conditions			4
	20093	TRUE	TRUE	TRUE	FALSE	TRUE	FALSE	TRUE	TRUE	1	1	1	1	1	1	1	1	1		1	1	3	3	2	1		1	1	TRUE	TRUE	TRUE	TRUE	TRUE	1	3	4	4	4	4	4	4		1	1		Pregnant women, children,Hiv/Aids person, older person			4
	20094	TRUE	TRUE	TRUE	FALSE	TRUE	FALSE	TRUE	TRUE	1	1	1	1	1	1	1	1	1	2	1	1	3	3	2	2		2	1	TRUE	TRUE	TRUE	TRUE	FALSE		3	4	4	4	4	4	4		1	2		Health workers,person with Hiv,older persons,young children,pregnant women			4
	20095	TRUE	TRUE	TRUE	TRUE	TRUE	FALSE	TRUE	TRUE	1	1	1	1	1	1	1	1	1	3	1	1	3	3	2	1	1	3	2	TRUE	TRUE	TRUE	TRUE	FALSE	2	2	4	4	4	4	4	4		1	2		Person women,Health care workers, children unde 5yrs, person's with Hiv/Aids, person older than, persons with underlying medical			4
	20097	TRUE	TRUE	TRUE	FALSE	TRUE	FALSE	TRUE	TRUE	1	2	2	1	1	1	1	1	1	2	1	1	2	4	2	1	2	1	1	TRUE	TRUE	TRUE	TRUE	TRUE	1	1	4	4	4	4	4	4		1	2	4;5;6;7	PLWHA,Children<5yrs,Pregnant women,Elderly>65yrs,Chronic	4;5;6;7;8;9		4
	20098	TRUE	TRUE	TRUE	FALSE	TRUE	FALSE	TRUE	TRUE	1	2	1	1	1	1	1	1	1	2	1	2	2	4	2	1	1	2	1	TRUE	FALSE	FALSE	FALSE	TRUE	1	3	3	3	3	4	3	3		1	2	5;6;7	HIV/AIDS Clients,Chronic clients,Pregnant women,Old age 65yrs	3;5;6;7;8		2
	20099	TRUE	TRUE	TRUE	FALSE	TRUE	FALSE	TRUE	TRUE	1	2	2	1	1	1	1	1	1	1	1	1	2	3	2	2	1	2	1	TRUE	TRUE	FALSE	TRUE	FALSE		3	4	3	2	3	1	3		3	2		HIV People,TB,Chronic,Asthma,Pregnant women,Young Children	3;4;5;6;7;8;9;10		2
	20100	TRUE	TRUE	FALSE	FALSE	TRUE	FALSE	TRUE	FALSE	1	1	2	1	1	2	1	1	1	1	1	1	2	4	3	2	1	2	1	TRUE	TRUE	FALSE	FALSE	FALSE	3	1	3	4	4	3	3	3		1	2	5;6;7	Tuberculosis,HIV/AIDS,Chronics,Pregnant women,Health care workers,Persons <5yrs	1;3;4;5;6;7;8;9		3
	20103	TRUE	TRUE	FALSE	TRUE	TRUE	FALSE	FALSE	TRUE	1	1	1	1	1	1	1	1	1	1	1	1	3	2	2	2	1	2	1	FALSE	FALSE	FALSE	TRUE	TRUE	1	3		3	3	3	4	4		1	2		HIV+ Client on Haart,Chronic illness	3;6;7;8;9		2
	20104	TRUE	TRUE	TRUE	FALSE	TRUE	FALSE	FALSE	TRUE	1	2	1	1	1	1	1	1	1	1	1	1	2	4	2	1		2	2	FALSE	FALSE	TRUE	FALSE	TRUE	3	3	3	4	3	3	3	4		1	2		Pregnant women,chronic lung disease,Hiv Infected, children under 5, older than 65,Health care worker			1
	20106	TRUE	TRUE	TRUE	TRUE	TRUE	FALSE	TRUE	TRUE	1	1	1	1	1	1	1	1	1	1	1	1	3	3	2	1	2	1	1	FALSE	TRUE	TRUE	TRUE	TRUE	1	2	3	4	4	3	3	4		3			Under 5 yrs, Immuno suppress, chronic, TB,Preganant			4
	20107	TRUE	TRUE	FALSE	FALSE	TRUE	FALSE	FALSE	TRUE	1	1	1	1	1	1	1		1		1	1	3	2	2	1	1	1	1	FALSE	TRUE	FALSE	FALSE	FALSE	2	1	3	3	3	3	4	4		1	2		Pregnant, children, Hiv pos, Diabetic,Elderly ,Asthmatic cardiac			4
	20108	TRUE	TRUE	FALSE	FALSE	TRUE	FALSE	FALSE	TRUE	1	3	2	1	1	1	1	1	1	3	3	1	2	4	2	2		2	2	FALSE	TRUE	FALSE	FALSE	TRUE	3	3	4	4	4	4	4	4		1			Pregnant women, Hiv+ clients, children under 5yrs, chronic clients,people over 65 yrs, health worker			4
	20109	TRUE	TRUE	FALSE	FALSE	TRUE	FALSE	FALSE	TRUE	1	3	3	1	1	1	1	1	1			1	2		2	2		2	2	FALSE	TRUE	FALSE	FALSE	FALSE	3	3	4	4	4	4	4	4		1	2		Pregnant, Hiv infected, children under 5 years,Medical condition,person older than 65, health care workers			3
	20110	TRUE	TRUE	TRUE	FALSE	TRUE	FALSE	TRUE	TRUE	1	3	3	1	1	1	1	1	1		1	1	2	3	2	1	2	2	1	FALSE	TRUE	FALSE	FALSE	FALSE	3	3	4	4	4	4	4	4		1	2		Children under 5, pregnant, Elderly, Hiv infected			3
	20111	TRUE	TRUE	FALSE	FALSE	TRUE	FALSE	TRUE	FALSE	2	2	1	1	1	1	1	1	1	1	1	2	3	3	2	1	1	2	1	TRUE	TRUE	TRUE	TRUE	FALSE		1	4	4	4	4	4	4		1	2		Hiv + clients/ Aids ,chronic, Adolescents/children less 5,TB clients + Asthmatic			2
	20112	TRUE	TRUE	TRUE	FALSE	TRUE	FALSE	TRUE	TRUE	1	2	2	1	1	1	1	1	1	2	2	1	2	4	2	1	1	1	1	FALSE	TRUE	FALSE	FALSE	TRUE	3	1	3	4	4	4	4	4		1	2	5	Pregnant women,HIV,TB,Chronic pts,Elderly people,Children	3;4;5;6;7;8;9		2
	20113	TRUE	TRUE	TRUE	FALSE	TRUE	FALSE	TRUE	TRUE	1	3	3	1	1	1	1	2	1	1	1	1	2	3	2	1	3	2	1	FALSE	TRUE	FALSE	TRUE	TRUE	3	3	3	3	3	3	3	3		1	2	4;5;6	Pregnant,Children under 5yrs,Elderly,HIV infected,People with Chronic disease	2;3;4;5;6;7;8;9		2
	20114	TRUE	TRUE	FALSE	FALSE	TRUE	FALSE	TRUE	TRUE	1	2	1	1	2	2	1	2	1	1	1	1	2	3	2	1	1	1	1	TRUE	FALSE	FALSE	FALSE	TRUE	1	1	3		3	4	4	3		1	2		Pregnant women,Children<5yrs,People with Chronic diseases,People living with HIV,People older than 65yrs	3;4;5;6;7;8;9		4
	20117	TRUE	TRUE	TRUE	FALSE	TRUE	FALSE	TRUE	TRUE	1	3	3	1	1	1	1	1	1	2	1	2	2	4	2	1	3	2	2	FALSE	TRUE	FALSE	FALSE	FALSE	3	3	3	3	3	4	4			1	2	4;5;6	Pregnant women,Elderly,Children under 5yrs,HIV infected,Diabetic,Chronic illness	2;3;4;5;6;7;8;9		2
	20118	TRUE	TRUE	FALSE	FALSE	TRUE	FALSE	TRUE	TRUE	1	1	1	1	1	1	1	1	2	2	1	1	2	3	3	1	2	1	1	FALSE	TRUE	FALSE	TRUE	TRUE	2		3	3	3	3	3			1	2	5;6;7	Chronics,Diabetes Mellitus,Asthma,RVD Clients,Old age above 65yrs	3;4;5;6;7;8;9		2
	20121	TRUE	TRUE	TRUE	TRUE	TRUE	FALSE	TRUE	FALSE	2	2	1	1	1	1	1	1	1	1	1	1	2	4	1	2	1	2	1	TRUE	TRUE	TRUE	TRUE	FALSE			4	4	4	4	4	4		1	1		Pregnant women,Children under 5yrs,Chronic	2;3;4;5;6;7;8;9		4
	20122	TRUE	TRUE	TRUE	FALSE	TRUE	FALSE	TRUE	TRUE	1	1	1	1	1	1	1	1	1	1	1	1	3	4	1	1	1	1	1	TRUE	TRUE	TRUE	TRUE	FALSE			4	4	4	4	4	4		2	1		Pregnant women,Children under 5yrs,Asthma	2;3;4;5;6;7;8;9		4
	20123	TRUE	TRUE	FALSE	FALSE	TRUE	FALSE	TRUE	TRUE	1	2	1	1	1	1	1	1	1	1	1	1	3	3	2	2	2	2	2	TRUE	TRUE	TRUE	TRUE	TRUE	1	2	3	3	3	3	3	3		1	2	4;5	Old age,Pregnant women,Chronic conditions	2;3;4;5;6;7;8;9		2
	20124	TRUE	TRUE	TRUE	FALSE	TRUE	FALSE	TRUE	TRUE	2	1	1	1	1	1	1	1	1	2	1	1	2	4	2	3	1	2	1	TRUE	TRUE	TRUE	TRUE	TRUE	1	1	3	4	4	1	3	2		1	2	5;6;7	Pregnant women,Elderly,HIV infected,Children,Chronic conditions,Health care workers	2;4;5;6;7;8;9		2
	20125	TRUE	TRUE	TRUE	FALSE	TRUE	FALSE	TRUE	TRUE	1	1	1	1	1	1	1	1	1	2	1	2	2	4	3	3	1	2	1	TRUE	FALSE	FALSE	FALSE	TRUE	1	2	4	4	4	3	3	3		1	2		General Population,Health workers,HIV/AIDS patients,Underlying conditions	2;3;4;5;6;7;8;9		4
	20126	TRUE	TRUE	TRUE	FALSE	TRUE	FALSE	TRUE	FALSE	1	2	2	2	2	2	1	1	1	2	1	2	2	3	2	1	1	2	1	FALSE	TRUE	TRUE	TRUE	TRUE	1	1	3	3	3	1	3	1		1	2	5	People living with HIV/AIDS,Chronic illness,Health workers,People>65yrs.Children<5yrs,Other medical ilness	3;4;5;6;7;8;9		4
	20127	TRUE	FALSE	TRUE	FALSE	TRUE	FALSE	TRUE	FALSE	2	1	2	1	1	1	1	1	1	1	1	1	1	4	2	1	1	1	1	TRUE	TRUE	FALSE	FALSE	FALSE		2	4	4	2	4	4	4		1	2	5;6;7	HIV Positive clients,Pregnant women,Chronic Clients,Children<5yrs,TB Clients,Elderly>65yrs	1		2
	20128	TRUE	TRUE	TRUE	FALSE	TRUE	FALSE	TRUE	FALSE	2	1	1	1	1	1	1	1	1	1	1	1	3	4	1	1	1	3	1	TRUE	TRUE	TRUE	TRUE	FALSE	2	2	4	4	4	4	4	4		1	2		Pregnant women,Health care workers,Elderly>65yrs	4;6;9		4
	20129	TRUE	TRUE	TRUE	FALSE	TRUE	FALSE	TRUE	FALSE	2	2	2	2	2	1	1	2	2	2	2	2	3	3	2	1	1	1	1	TRUE	TRUE	TRUE	TRUE	FALSE		2	4	4	4	4	4	4		1	2		Pregnant women,HIV/AIDS People,Old age>65yrs,Chronic	5;6;7;8;9		4
	20130	TRUE	TRUE	TRUE	FALSE	TRUE	FALSE	TRUE	FALSE	2	2	1	1	1	1	1	1	1	1	1	1	2	4	1	1	1	1	1	TRUE	TRUE	TRUE	TRUE	FALSE	2	2	4	4	4	4	4	4		1	2		Pregnant women,Health care workers,Persons with HIV/AIDS	1;4;6;9;10		4
	20131	TRUE	TRUE	TRUE	TRUE	TRUE	FALSE	TRUE	TRUE	2	1	1	1	1	1	1	1	1	1	1	1	3	1	2	1	1	1	1	TRUE	TRUE	TRUE	TRUE	TRUE	1	1	4	4	4	4	4	4		1	1		Pregnant women,Chronic disease,Persons living with HIV/AIDS,TB,Health care worker	2;3;4;5;6;8;9		4
	20132	TRUE	TRUE	TRUE	TRUE	TRUE	TRUE	TRUE	TRUE	1	1	1	1	1	1	1	1	1	1	1	1	2	4	1	1	1	1	1	TRUE	TRUE	TRUE	TRUE	TRUE	1	1	4	4	4	4	4	4		1	1		Chronic,Pregnant women,TB,HIV,Children <5yrs	2;3;4;5;6;7;8;9		3
	20133	TRUE	TRUE	FALSE	TRUE	FALSE	TRUE	TRUE	TRUE	2	1	1	1	1	1	1	1	1	1	1	1	3	4	1	1	1	1	1	TRUE	TRUE	TRUE	TRUE	TRUE	1		4	4	4	4	4	4		1	1		Pregnant women,Person under 5yrs,TB,HIV	2;3;4;5;6;7;8;9		4
	20134	TRUE	TRUE	TRUE	TRUE	TRUE	TRUE	TRUE	TRUE	2	1	1	1	1	1	1	1	1	1	1	1	3	4	2	1	1	1	1	TRUE	TRUE	TRUE	TRUE	TRUE	1	1	4	4	4	4	4	4		1	1		Pregnant women,TB/HIV,Children under 5yrs	2;3;4;5;6;7;8;9		4
	20135	TRUE	TRUE	TRUE	TRUE	TRUE	TRUE	TRUE	TRUE	2	1	1	1	1	1	1	1	1	1	1	1	3	4	2	1	1	1	1	TRUE	TRUE	TRUE	TRUE	TRUE	1	1	4	4	4	4	4	4		1	1		Pregnant women,Children under 5yrs,Persons older than 65yrs of age	2;3;4;5;6;7;8;9		4
	20136	TRUE	TRUE	FALSE	FALSE	TRUE	FALSE	TRUE	TRUE	1	1	1	1	1	1	1	1	1	1	1	1	2	4	2	1	1	2	1	TRUE	TRUE	TRUE	TRUE	TRUE	1	2	4	4	4	4	4	4		1	1	6	Pregnant women,Health care workers,TB/HIV,Chronic dieseases,Older people,Young Children	2;3;4;5;6;7;8;9		4
	20137	TRUE	TRUE	TRUE	FALSE	TRUE	FALSE	TRUE	TRUE	1	1	1	1	2	1	1	1	1	2	1	1	3	4	1	1	1	3	1	TRUE	TRUE	TRUE	TRUE	TRUE	1	2	4	4	4	4	4	4		1	1		Pregnant women,TB,HIV,Children<5yrs	2;3;4;5;6;7;8;9		4
	20138	TRUE	TRUE	FALSE	FALSE	TRUE	FALSE	TRUE	TRUE	1	1	1	1	1	1	1	1	1	1	1	1	3	3	2	1	1	1	1	FALSE	FALSE	FALSE	TRUE	FALSE		1	3	3	3	4	4	4		1	2	5;6;7	Over>65yrs,Chronic pts,Pregnant women	3;5;6;9		3
	20139	TRUE	TRUE	TRUE	FALSE	TRUE	FALSE	TRUE	FALSE	2	1	2	1	1	2	2	2	1	1	1	2	2	2	1	1	1	1	1	FALSE	TRUE	FALSE	FALSE	FALSE			4	4	4	4	4	4		3	2		Pregnant women,Health care workers,Persons with HIV/AIDS,TB,Chronic medical conditions	6		3
	20140	TRUE	TRUE	TRUE	FALSE	TRUE	FALSE	TRUE	FALSE	1	3	2	1	1	1	1	1	1	2	2	1	2	2	2	1	1	1	1	FALSE	TRUE	FALSE	FALSE	FALSE		2	4	3	3					3	2	6		3;5;6;7;8;9		1
	20141	TRUE	TRUE	TRUE	FALSE	FALSE	FALSE	FALSE	TRUE	1	1	1	1	1	2	1	1	1	2	1	2	2	4	2	1	1	1	1	TRUE	TRUE	TRUE	FALSE	TRUE	3	1	4	4	4	4	4	4		1	2		Children <5yrs,Pregnant women,Persons with HIV/AIDS,Underlying medical conditions,Persons older than 65yrs	3;4;5;6;7;8;9		4
	20142	TRUE	TRUE	FALSE	FALSE	TRUE	FALSE	TRUE	TRUE	1	1	1	1	1	1	1	1	1	2	1	1	2	4	2	1	2	2	1	TRUE	TRUE	TRUE	TRUE	TRUE	3	2	4	4	4	4	4	1		3		13	HIV+ Clients,Elderly,Children,Pregnant women,Chronic conditions like Diabetis Mellitus,Hypertension,Cardiac	3;4;5;6;7;8;9		4
	20143	TRUE	TRUE	TRUE	FALSE	TRUE	FALSE	TRUE	TRUE	2	2	1	1	1	1	1	1	1	1	1	1	3	3	2	2		2	2	TRUE	TRUE	TRUE	TRUE	TRUE	3	3	3	3	3	3	3	4	everybody must get flu vaccine free access from clinics please	2		13	I do not know	2		4
	20144	TRUE	TRUE	FALSE	TRUE	TRUE	FALSE	TRUE	TRUE	1	2	2	1	1	2	1	1	1	1	1	1	2	3	2	1	1	1	1	TRUE	TRUE	TRUE	TRUE	TRUE	2	2	4	4	4	3	4	3		1	1		People with Chronic conditions,Pregnant women,All health care workers,Young Children,General Population,People above 65yrs	2;3;4;5;6;7;8;9		3
	20145	TRUE	TRUE	TRUE	FALSE	TRUE	FALSE	FALSE	TRUE	2	2	2	2	1	1	1	1	2	2	1	1	2	4	2	1	1	1	1	TRUE	FALSE	FALSE	TRUE	TRUE	1	1	4	4	4	4	4	4		1	1	3;4;5	Children,HIV+ clients,Clients on Chronic,Pregnant women,Health care workers,Persons older than 65yrs	3;4;5;6;7;8;9		3
	20146	TRUE	TRUE	FALSE	FALSE	TRUE	FALSE	TRUE	TRUE	1	2	1	1	1	1	1	1	1	1	1	1	2	4	2	2	2	2	1	TRUE	TRUE	FALSE	FALSE	TRUE	1	3	4	4	4	4	4	4		3	2	3;4;5	Pregnant women,TB clients,HIV clients,Children<5yrs,Adults>65yrs,Chronic illness e.g Diabetic	2;3;4;5;6;7;8;9		4
	20147	TRUE	FALSE	FALSE	TRUE	TRUE	FALSE	TRUE	TRUE	2	2	1	1	1	1	1	1	1	2	1	1	2	4	3	1	2	1	1	FALSE	FALSE	FALSE	TRUE	TRUE	2	1	3	4	3	3	3	2		1	2	6;7;8	HIV Positive People,People >65yrs,Children<5yrs,Pregnant women,Lung problems,Chronic conditions	2;4;6;9		4
	20148	TRUE	TRUE	TRUE	FALSE	TRUE	FALSE	TRUE	TRUE		1	1	1	1	1	1	1	1	1	1	1	3	3	2	2		2	2	FALSE	FALSE	TRUE	FALSE	TRUE	3	3	4	4	3	4	4	4		1	2	7	Aged>65yrs,Children<5yrs,Pregnant women,Chronic medical conditions	2		4
	20149	TRUE	TRUE	TRUE	TRUE	TRUE	FALSE	TRUE	TRUE	2	1	1	1	1	1	1	1	1	1	1	1	3	3	3	3	2	2	2	TRUE	TRUE	FALSE	FALSE	FALSE	2	3	4	4	4	4	4	4		1	2	5;6;7	Old age,Health workers,Pressure,Chronic Lung,HIV/AIDS,Pregnancy	2;3;5;6;7;8;9		4
	20150	TRUE	TRUE	FALSE	FALSE	TRUE	FALSE	TRUE	TRUE	2	2	1	1	1	1	1	2	2	1	2	1	2	3	2	3	3	3	3	FALSE	TRUE	FALSE	FALSE	FALSE	3	2	2	3	3	4	4	4		3			Pregnant women,TB,HIV,Chronic pts	3;4;5;6;7;8;9		4
	20151	TRUE	TRUE	TRUE	FALSE	TRUE	FALSE	TRUE	TRUE	1	2	1	2	1	1	1	1	1	1	1	1	2	4	2	1	1	1	1	TRUE	TRUE	TRUE	TRUE	TRUE	1	2	4	4	4	4	4	4		1	1		Pregnant women,Hypertension pts,Diabetic Pts,Asthma pts,HIV/AIDS Patients,All Chronic including TB	2;3;5;6;7;8		4
	20152	TRUE	TRUE	TRUE	FALSE	TRUE	FALSE	TRUE	TRUE	2	2	2	1	1	1	1	1	1	2	1	1	2	4	2	2	1	2	1	FALSE	TRUE	FALSE	FALSE	TRUE	3	2	3	4	4	4	4	4		3			Chronics,Pregnant women,HIV/AIDS Clients,TB Clients,Children over 6 months	3;4;5;6;7;8;9		3
	20153	TRUE	TRUE	TRUE	FALSE	TRUE	FALSE	FALSE	TRUE	1	1	1	2	2	1	1	1	1	2	2	1	3	3	3	1	1	1	1	TRUE	TRUE	FALSE	FALSE	FALSE	2	1	4	4	4	4	3	4		3	1	2;11	Young Children,Person with TB,Older than 65yrs,Chronic conditions,Persons with Asthma ,Persons with HIV/AIDS	3;4;5;8;9		2
	20154	TRUE	TRUE	TRUE	TRUE	TRUE	FALSE	TRUE	TRUE	1	2	2	1	1	1	1	1	1	1	1	1	2	4	3	1	2	2	1	FALSE	FALSE	TRUE	FALSE	TRUE	2	2	4	4	4	4	3	3		3			Chronic pts,People over 65yrs,Health care workers,Pregnant women,HIV/AIDS Pts,Children <5yrs	3;4;5;6;7;8;9		2
	20155	TRUE	TRUE	TRUE	FALSE	TRUE	FALSE	FALSE	FALSE	1	1	1	1	1	1	1	1	1	2	1	1	2	3	3	1	2	2	1	FALSE	FALSE	TRUE	FALSE	TRUE	1	2	3	3	3	4	3	4		1	2	5;6;7	Chronics,Children <5yrs,HIV/AIDS Person,Health care workers,Pregnant women,Adults >65yrs	3;4;5;6;7;8;9		4
	20156	TRUE	TRUE	TRUE	FALSE	TRUE	FALSE	TRUE	TRUE	1	2	1	1	1	1	1	1	1	2	2	1	3	4	2	1	1	1	1	TRUE	TRUE	TRUE	TRUE	TRUE	2	2	3	3	3	3	4	4		1	2		Chronic,Children,Old age over 60yrs,HIV/AIDS	2;5;6;7;8;9		4
	20157	TRUE	TRUE	TRUE	FALSE	TRUE	FALSE	TRUE	TRUE	1	1	3	1	1	1	1	1	1	1	1	1	2	4	2	1	1	1	1	FALSE	TRUE	TRUE	TRUE	FALSE		2	4	4	4	4	4	4		1	2	1;7;12	Young Children,Health care workers,Chronic	2;4;5;6;7;8		4
	20158	TRUE	FALSE	TRUE	FALSE	TRUE	FALSE	TRUE	FALSE	2	2	2	1	1	2	1	1	2	2	1	1	3	3	2	1	1	2	2	TRUE	TRUE	FALSE	TRUE	FALSE	2	2	4	3	4	3	1	3		1	2	6	TB,Young Children,Pregnant,HIV/AIDS,Persons with Asthma,Person>65yrs,Health workers	2;3;4;5;6;7;8;9		4
	20159	FALSE	TRUE	TRUE	TRUE	TRUE	TRUE	TRUE	TRUE	2	1	1	1	1	1	1	1	1	1	1	1	2	4	2	1	2	1	1	FALSE	TRUE	TRUE	TRUE	FALSE		1	4	4	4	4	4	4		3	2	13	Chronic People,People with HIV	4;5;6;7;8;9		2
	20160	TRUE	TRUE	TRUE	FALSE	TRUE	TRUE	TRUE	TRUE	2	1	1	1	1	1	1	1	1	2	1	1	3	1	2	3	2	3	2	TRUE	TRUE	FALSE	FALSE	FALSE	3	2	4	4	4	4	3	4		1	2	7;8;9;10;11;12	Young Children,Old people>65yrs,TB,HIV,Health care workers	3;4;5;6;7;8;9		2
	20161	TRUE	TRUE	FALSE	FALSE	TRUE	FALSE	TRUE	TRUE	1	2	2	1	1	1	1	1	1	1	1	1	2	3	2	2	1	2	1	TRUE	TRUE	FALSE	TRUE	TRUE	3	2	3	3	3	4	3	4		1	1		TB,HIV,Chronic,Elderly>65yrs,Children<5yrs,Pregnant women	2;3;4;5;6;7;8;9		3
	20162	TRUE	TRUE	TRUE	FALSE	TRUE	FALSE	TRUE	TRUE	1	1	1	1	1	1	1	1	1	1	1	1	2	3	4	2	1	2	1	TRUE	TRUE	TRUE	TRUE	TRUE	3	2	3	4	4	4	4	4		3	2		Children<5yrs,Persons with HIV/AIDS	2;3;4;5;6;7;8;9		2
	20163	TRUE	TRUE	FALSE	FALSE	TRUE	FALSE	FALSE	FALSE	2	1	1	1	1	1	1	1	1	1	1	1	2	4	2	3		2	2	FALSE	TRUE	FALSE	FALSE	FALSE		2	4	4	4	4	4	4		3			Pregnant women,Elderly,Health acare workers	5;6;7;8;9		1
	20164	TRUE	TRUE	FALSE	FALSE	TRUE	FALSE	TRUE	TRUE	2	2	2	2	1	1	1	1	1	2	2	1	2	4	2	1	1	1	1	FALSE	TRUE	FALSE	FALSE	TRUE	1	1	4	4	4	4	4	4		3				3;4;5;6;7;8;9		4
	20165	TRUE	TRUE	TRUE	FALSE	TRUE	FALSE	TRUE	TRUE	1	1	1	1	1	1	1	1	2	2	1	1	2	3	2	1		2	2	TRUE	TRUE	FALSE	FALSE	TRUE	3	2	3	3	3	3	3	3		1	2	5	HIV+,Diabetes,Asthma,Children<5yrs,Pregnant women	6;7;8		4
	20166	FALSE	TRUE	FALSE	FALSE	FALSE	FALSE	FALSE	FALSE	2	2	3	2	2	2	1	1	2	1	2	2	2	3	2	1		2	2	FALSE	TRUE	FALSE	FALSE	FALSE		3	4	4	4	4	4	4		1	1		Pregnant women,OLD Persons,HIV+ Persons	2;4;8		4
	20167	TRUE	FALSE	FALSE	FALSE	FALSE	FALSE	FALSE	FALSE	1	2	2	2	2	1	1	2	2	2	2	2	2	3	2	1		2	2	TRUE	TRUE	FALSE	FALSE	FALSE		2	4	4	4	4	4	4		1	1		Elderly people,HIV/AIDS,Pregnant women	3;4;7;8;9		4
	20168	FALSE	FALSE	FALSE	FALSE	TRUE	FALSE	FALSE	FALSE	2	2	2	1	2	1	1	1	1	2	2	2		4	2	2	2	3	3	FALSE	TRUE	FALSE	FALSE	FALSE	3	3	4	3	3	3		3		1	1		Pregnant women,Old persons,HIV+Persons	2;4;6;9		4
	20169	TRUE	TRUE	TRUE	FALSE	TRUE	FALSE	TRUE	TRUE	1	2	2	1	1	1	1	1	1	2	1	1	2	3	2	1		1	2	TRUE	FALSE	FALSE	FALSE	FALSE		2	4	4	4	4	4	4		3			HIV/AIDS Client,Children<15yrs,Clients above 65yrs,Pregnant women,Chronic clients	3;4;5;6;7;8;9		4
	20170	TRUE	TRUE	TRUE	FALSE	TRUE	FALSE	TRUE	TRUE	1	1	1	1	1	1	1	1	1	2	1	1	1	4	3	1	2	1	1	TRUE	TRUE	TRUE	TRUE	TRUE	1	1	4	4	4	4	4	4		2			Clients over 65yrs,Diabetic clients,Clients on RVD,Clients with Lung diseases,Health workers	3;5;6;7;8;9		4
	20171	TRUE	TRUE	FALSE	FALSE	TRUE	FALSE	TRUE	TRUE	1	2	2	1	1	2	1	1	2	2	2	1	2	3	2	2		2	2	FALSE	TRUE	FALSE	FALSE	TRUE	1	2	4	4	4	4	4	4		1	1		Pregnant,HIV/AIDS,Children	2;4;5;6;8		2
	20172	TRUE	TRUE	FALSE	FALSE	TRUE	FALSE	TRUE	TRUE	1	2	1	1	2	1	1	2	1	2	1	1	3	4	2	1	1	2	1	FALSE	FALSE	TRUE	FALSE	TRUE	1	1	4	3	3	4	3	4		1	2	6;7	Pregnant women,HIV/AIDS,Diabetes,Young Children,Health care workers	3;4;5;6;8;9		2
	20173	FALSE	TRUE	TRUE	FALSE	TRUE	FALSE	TRUE	FALSE	2	2	1	1	2	1	1	2	1	2	1	1	3	4	2	1		2	2	FALSE	TRUE	FALSE	FALSE	TRUE	1	2	4	4	4	4	4	4		1	2	5;7;11	Person with HIV/AIDS,TB,Person with Chronic medical condition,Persons older than 65yrs	2;3;4;5;6;7;8;9		3
	20174	TRUE	FALSE	FALSE	FALSE	TRUE	FALSE	TRUE	TRUE	1	1	3	1	1	1	1	1	1	2	1	1	2	4	2	2	1	2	1	TRUE	TRUE	TRUE	TRUE	TRUE	1	3	4	4	4	2	3	3		3		13		2;5;6;7;8;9		1
	20175	TRUE	TRUE	TRUE	FALSE	TRUE	FALSE	TRUE	TRUE	1	1	1	1	1	1	1	1	1	1	1	1	2	3	2	2	1	2	2	TRUE	TRUE	FALSE	FALSE	TRUE	2	2	3	3	3	3	4	4		1	1		65yrs,Chronic clients,Pregnant,HIV+ Children	3;4;5;6;7;8;9		4
	20176	TRUE	TRUE	TRUE	FALSE	TRUE	FALSE	TRUE	TRUE	1	2	2	1	1	1	1	2	1	1	1	1	2	4	2	1	1	1	1	FALSE	TRUE	FALSE	FALSE	TRUE	3	1	4	4	4	4	4	4		1	2	13	Old People over 65yrs,Children under 5yrs,Clients on chronic,HIV/AIDS	2		4
	20177	TRUE	TRUE	TRUE	FALSE	TRUE	FALSE	TRUE	TRUE	1	2	1	2	1	1	1	1	1	2	1	1	2	4	2	1	1	1	1	TRUE	TRUE	TRUE	TRUE	TRUE	1	1	4	4	4	4	4	4		1	1		Generics,Above 65yrs,Under 5yrs,Pregnant women,People with Chronic infections,Living with HIV/AIDS,Health care workers	3;4;5;6;7;8;9		4
	20178	TRUE	TRUE	TRUE	FALSE	TRUE	FALSE	TRUE	TRUE	1	2	1	1	1	1	1	1	1	2	1	1	2	4	3	2		2	2	TRUE	FALSE	FALSE	FALSE	TRUE	1	3	4	4	3	3	3	3		1	1	5;6;7	Pregnant women,HIV/AIDS,Asthma,Health care workers,Chronic lung diseases,TB clients,Older than 65yrs,Diabetic	3;4;5;6;7;8;9		4
	20179	TRUE	TRUE	TRUE	FALSE	TRUE	FALSE	TRUE	TRUE	1	1	1	1	1	1	1	2	1	1	1	1	2	3	2	1	1	1	1	TRUE	TRUE	TRUE	TRUE	TRUE	1	1	4	4	4	4	4	4		1	1		Pregnant,HIV/AIDS,Children,Elderly older than 65yrs	2;3;4;5;6;7;8;9		4
	20181	TRUE	TRUE	FALSE	TRUE	TRUE	FALSE	TRUE	FALSE	1	1	1	1	1	1	1	1	1	1	2	1	2	4	2	1		1	1	FALSE	TRUE	FALSE	FALSE	FALSE	3	1	4	4	4	4	4	4		1	1		Chronic,HIV +,Pregnant,Children<5yrs,Elderly >65yrs	2;3;4;5;6;7;8;9		4
	20182	TRUE	TRUE	TRUE	FALSE	TRUE	FALSE	FALSE	TRUE	1	2	3	1	1	1	1	1	1	2	1	1	2	4	2	1		1	1	FALSE	FALSE	FALSE	TRUE	TRUE	2	2	4	4	4	4	4	4		3				3;4;5;6;7;8;9		4
	20184	TRUE	TRUE	TRUE	FALSE	TRUE	FALSE	FALSE	FALSE	2	2	2	2	2	1	1	2	2	2	2	2	2	1	4	2		2		FALSE	TRUE	TRUE	TRUE	FALSE		3	4	4	4	4	4	4		3			Person with HIV/AIDS,Older>65yrs,TB,Pregnant women	5;8		1
	20185	TRUE	TRUE	FALSE	FALSE	TRUE	FALSE	TRUE	TRUE	1	1	3	2	1	1	1	1	1	2	2	2	3	2	4	1	2	2	1	FALSE	FALSE	FALSE	TRUE	FALSE		2	4	4	4	4	3	1		3	1			3;4;5;6;7;8;9		4
	20186	TRUE	TRUE	FALSE	FALSE	TRUE	FALSE	TRUE	TRUE	2	1	1	1	1	1	1	1	1	1	1	1	3	3	2	2	2	2	1	TRUE	TRUE	TRUE	TRUE	TRUE	1	1	4	4	4	2	4	1		1	2	4;5	>65yrs elderly,Children<5yrs,Clients HI,Medical conditions	2;3;4;5;6;7;8;9		2
	20188	TRUE	TRUE	TRUE	FALSE	TRUE	FALSE	FALSE	TRUE	2	2	1	1	1	1	1	1	1	2	1	1	2	4	2	1	1	1	1	TRUE	FALSE	FALSE	FALSE	TRUE	1	1	4	4	4	4	4	4		1	2		Pregnant women,People with HIV/AIDS,TB,Elderly>65yrs,Children<5yrs,Health care workers	3;4;5;6;7;8;9		4
	20189	TRUE	TRUE	TRUE	FALSE	TRUE	FALSE	TRUE	TRUE	1	2	2	1	2	1	1	1	1	2	2	1	2	4	3	2				FALSE	TRUE	FALSE	FALSE	FALSE		2	4	4						2			Persons Older than 65 yrs,Persons with HIV/AIDS,TB,CHRONIC,Preganat women	3;4;5;6;7;8;9		4
	20191	TRUE	TRUE	FALSE	FALSE	TRUE	FALSE	TRUE	FALSE	2	1	1	1	1	1	1	1	2	2	2	1	2	4	2	1	1	3	1	FALSE	TRUE	FALSE	FALSE	FALSE		2	3	4	3	3	4	3		1	2		Persons with HIV,TB,Chronic,Children <5yrs,Elderly>65yrs	3;4;5;6;8;9		3
	20192	TRUE	TRUE	FALSE	FALSE	TRUE	FALSE	TRUE	TRUE	1	1	1	1	1	1	1	1	1	1	1	1	2	4	2	1	1	1	1	TRUE	TRUE	TRUE	TRUE	TRUE	1	1	4	4	4	4	4	4		1	2	5;6;7	HIV+ People,Pregnant women,Health care workers,People>65yrs,Chronic medical conditions,People with Tuberculosis	2;3;4;5;6;7;8;9		4
	20193	TRUE	TRUE	FALSE	FALSE	TRUE	FALSE	TRUE	TRUE	1	1	2	2	2	1	1	2	2	2	1	1	3	3	3	1	2	2	1	FALSE	FALSE	TRUE	FALSE	TRUE	3	2	4	4	4	4	4	4		1	2		Children<5yrs,Elderly>65yrs,Those on chronic medication,Pregnant women,Peple with HIV/AIDS	4;5;6;7;8;9		4
	20194	TRUE	TRUE	FALSE	FALSE	TRUE	FALSE	FALSE	FALSE	2	1	2	1	1	1	1	1	1	1	2	2	2	2	2	2	2	3	1	TRUE	FALSE	FALSE	FALSE	FALSE		2	4	4	3		3	4		3	2			1;5;7;9		2
	20195	TRUE	TRUE	FALSE	FALSE	TRUE	FALSE	FALSE	TRUE	1	2	2	1	1	1	1	1	1	2	1	1	2		2	1	1	1	1	TRUE	TRUE	TRUE	FALSE	FALSE	3	2	3	4	4	4	3	4		1	1	4;5;6;7;8;9;10	Pregnant women,TB Clients,Chronic pts,Health workers,HIV pts,Children<5yrs	2;3;4;5;6;7;8;9		4
	20196	TRUE	TRUE	FALSE	TRUE	TRUE	FALSE	FALSE	FALSE	1	2	1	1	1	1	1	1	1	2	2	1	3	4	2	1	2	2	1	FALSE	TRUE	TRUE	TRUE	TRUE	1	2	3	4	4	4	4	4		1	2	4;5;6;7;8	Pregnant women,HIV/AIDS,Chronic disease,Health care workers,Old people>65yrs	3;5;6;7;8;9		4
	20197	TRUE	FALSE	FALSE	FALSE	TRUE	FALSE	FALSE	TRUE	1	1	2	2	2	2	1	2	2	2	1	1	3	4	2	1	1	2	1	TRUE	FALSE	FALSE	FALSE	TRUE	1	2	4	4		3		4		1	1			2;4;7;8		2
	20198	TRUE	TRUE	FALSE	FALSE	TRUE	FALSE	TRUE	TRUE	2	2	1	1	1	1	1	2	1	2	1	2	2	4	2	2	1	2	1	FALSE	TRUE	FALSE	FALSE	TRUE	2	2	3	3	3	4	4	4		2	1		Pregnant woman,HIV/AIDS+,Health care workers,Elderly person,Asthmatic clients,Children	3;4;5;6;7;8;9		4
	20199	TRUE	TRUE	FALSE	FALSE	TRUE	FALSE	TRUE	TRUE	2	2	2	1	2	1	1	1	1	1	1	1	2	4	3	1	1	1	1	TRUE	TRUE	TRUE	TRUE	TRUE	2	1	4	4	4	4	4	4		1	1		Children,HIV,TB,Older people,Chronic disease	3;5;7;8;9		4
	20200	FALSE	TRUE	TRUE	FALSE	FALSE	FALSE	FALSE	TRUE	1	1	1	1	2	2	1	2	1	2	2	1	2	3	2	1	2	1	2	FALSE	FALSE	TRUE	FALSE	TRUE	2	2								1		4;9	Children<5yrs,Chronic clients,HIV Clients	4;6;8		4
	20201	TRUE	TRUE	FALSE	FALSE	TRUE	FALSE	FALSE	TRUE	1	2	2	1	1	1	1	2	2	2	1	1	2	4	2	1	1	1	1	FALSE	TRUE	FALSE	FALSE	TRUE	3	1	4	4	4	4	4	4		1	2	5;6;7	Children,Old age,People with chronic illness,Pregnant women	3;4;5;6;7;8;9		4
	20202	TRUE	TRUE	TRUE	FALSE	TRUE	FALSE	TRUE	TRUE	1	1	1	1	2	1	1	1	1	2	1	1	2	4	2	1	2	1	1	FALSE	TRUE	TRUE	TRUE	TRUE	1	1	4	3	4	4	4	1		1	2	4;5;6	Pregnant women,Immuno-compromised,Old pts>65yrs,Pts on chronic	3;4;5;6;8;9		4
	20203	FALSE	FALSE	FALSE	FALSE	FALSE	TRUE	TRUE	FALSE	3	2	1	1	1	1	1	1	1	1	1	1	2	3	1	1	1	1	1	TRUE	TRUE	TRUE	FALSE	FALSE		2	4	4	4	4	4	4		3		13	Pregnant women,Elderly>65yrs,Person with TB,Chronic lung condition,Asthma	1;4;6;9		4
	20204	FALSE	TRUE	FALSE	FALSE	TRUE	FALSE	TRUE	TRUE	1	1	1	1	1	1	1	1	1	2	1	1	1	4	2	1	1	1	1	TRUE	TRUE	TRUE	TRUE	TRUE	1	3	4	4	4	4	4	4		1	2	7	Elderly people,Mental retarded,HIV Pts,Children<5yrs,Pregnant women,Chronics	3;4;6;7;8;9		4
	20205	TRUE	TRUE	TRUE	FALSE	TRUE	FALSE	TRUE	TRUE	1	1	1	1	2	1	1	1	1	1	1	1	2	3	2	1	1	2	1	TRUE	TRUE	TRUE	TRUE	TRUE	2	2	4	4	4	4	4	4		1	2	4;5	HIV/AIDS Clients,Asthmatic,Diabetis,Pregnant women,Children<5yrs,Elderly>65yrs	3;4;5;6;7;8;9		2
	20206	TRUE	TRUE	TRUE	FALSE	TRUE	FALSE	TRUE	TRUE	2	1	1	1	2	1	1	1	1	1	1	1	2	3	3	3	2	3	2	TRUE	TRUE	TRUE	TRUE	FALSE	2	1	3	3	3	4	3	4		1	1		General Population,Pregnant women,People>65yrs,Children<5yrs,People with Chronic lung disease,HIV/AIDS	11		2
	20207	TRUE	TRUE	TRUE	FALSE	TRUE	FALSE	TRUE	FALSE	1	1	1	1	1	1	1	1	1	1	1	1	3	3	2	2	1	2	1	FALSE	FALSE	TRUE	TRUE	FALSE		2	4	4	4	4	4	4		1	1	2;5;6	HIV+ Clients,Asthma,ptb,Pregnant women,People>65yrs,Children<5yrs	2;3;4;5;6;7;8;9		3
	20208	TRUE	TRUE	FALSE	FALSE	TRUE	FALSE	TRUE	TRUE	2	2	2	2	2	2	1	2	2	2	2	2	2	3	3	2	1	1	1	FALSE	TRUE	FALSE	TRUE	FALSE	1	1	4	3	3	4	1	1		1	2		Group of Children,Pregnant people,People with HIV,Asthma	3;5;6;9;10		3
	20209	TRUE	TRUE	TRUE	FALSE	TRUE	FALSE	TRUE	TRUE	1	2	1	1	1	1	1	1	1	1	1	1	2	2	2	3		2	3	FALSE	TRUE	FALSE	FALSE	FALSE		3	3	4	4		4	4		1	2	6;7;8	Pregnant women,Persons with Chronic illness,Persons older than 65yrs,Persons with HIV/AIDS	2;3;5;6;7;8;9		4
	20210	TRUE	TRUE	FALSE	FALSE	TRUE	FALSE	TRUE	TRUE	2	2	2	1	2	1	1	1	1	1	1	2	2	3	3	2	2	2	1	FALSE	FALSE	TRUE	TRUE	TRUE	1	1	4	4	4	4	4	4		1	2	4	HIV exposed,Old people,Children,Pregnant women,People with Chronic illness	2		4
	20211	TRUE	TRUE	TRUE	FALSE	TRUE	FALSE	TRUE	TRUE	1	1	2	2	1	1	1	1	1	2	1	1	3	4	3	1		1	2	TRUE	TRUE	TRUE	TRUE	TRUE	3	1	3	3	4	4	4	4		3			Young,OLD	2;3;4;5;7;9;10		4
	20212	TRUE	FALSE	TRUE	TRUE	TRUE	FALSE	TRUE	TRUE	1	2	1	1	1	1	1	1	1	2	1	1	2	4	3	2	2	2	1	FALSE	FALSE	FALSE	TRUE	FALSE	3	2	4	4	4	4	4	3		1	2	5;6;7	Pregnant women,Elderly >65yrs,Children,Chronic illness,PTB Clients,HIV/AIDS	3;4;5;6;7;8;9		4
	20213	TRUE	TRUE	TRUE	FALSE	TRUE	FALSE	TRUE	TRUE	1	1	1	1	1	1	1	2	1	2	1	1	2	4	2	1		2	1	TRUE	TRUE	TRUE	TRUE	TRUE	1	2	4	4	4	2	4	3		1	1		Pregnant women,Chronics,Children,Adults>65yrs,HIV+ Clients	3;4;5;6;7;8;9		4
	20214	TRUE	TRUE	TRUE	FALSE	TRUE	FALSE	TRUE	TRUE	1	1	1	1	1	1	1	1	1	1	1	1	2	3	2	1	1	1	1	TRUE	TRUE	TRUE	TRUE	TRUE	3	1	4	4	4	4	4	4		1	2	5;6	Pregnant women,Chronic cases,HIV/AIDS,Tuberculosis,Elderly>65yrs,Children<5yrs	2;3;4;5;6;7;8;9		4
	20215	TRUE	TRUE	TRUE	FALSE	TRUE	FALSE	TRUE	TRUE	1	1	1	2	1	1	1	1	1	2	1	1	3	3	3	2	1	2	1	TRUE	FALSE	FALSE	FALSE	TRUE	3	2	4	4	4	4	4	4		1	2	4	Young Children,Elderly people,HIV+ Client,Pregnant women,TB Clients	3;4;5;6;7;8;9		4
	20216	TRUE	TRUE	TRUE	FALSE	TRUE	FALSE	TRUE	TRUE	1	1	1	1	1	1	1	1	1	2	1	1	3	3	3	2	1	2	1	TRUE	TRUE	TRUE	TRUE	TRUE	3	2	4	4	4	4	4	4		1	2	4	Children,Elderly on chronic medication,HIV+ Pts,Pregnant women,TB Pts,Elderly>65yrs	2;3;4;5;6;7;8;9		4
	20217	TRUE	TRUE	TRUE	FALSE	TRUE	FALSE	TRUE	TRUE	1	1	1	1	1	1	1	1	1	1	1	1	2	3	2	2	1	2	1	TRUE	TRUE	FALSE	TRUE	FALSE	3	2	4	4	4	4	4	4		1	2	5;6	Pregnant women,Chronic cases,HIV/AIDS,Tuberculosis,Over age 65yrs,Under 5yrs	2;3;4;5;6;7;8;9		4
	20218	TRUE	TRUE	FALSE	FALSE	TRUE	FALSE	FALSE	TRUE	1	2	2	1	1	1	1	1	1	2	1	1	2	2	4	2		2	2	FALSE	FALSE	FALSE	TRUE	TRUE	3	3	1	2	2	1	2	1		3				2		1
	20220	TRUE	TRUE	FALSE	FALSE	TRUE	FALSE	FALSE	TRUE	1	2	2	1	2	1	1	2	2	2	1	1	3	3	2	2		2	3	FALSE	FALSE	TRUE	TRUE	TRUE	3	2	4	4	4	3	3	4		3				3;4;5;6;8		3
	20221	TRUE	TRUE	FALSE	FALSE	TRUE	FALSE	TRUE	TRUE	1	2	3	1	1	1	1	1	2	2	1	1	2	3	3	1		1	3	TRUE	TRUE	TRUE	TRUE	TRUE	3	3	4	4	4	4	4	4		1	1		Young children,PTB's,Old aged,Chronic clients,ANC'S	2;3;4;5;6;7;8;11	ANC's	4
	20222	TRUE	TRUE	FALSE	FALSE	TRUE	FALSE	TRUE	TRUE	1	1	1	1	1	1	1	1	1	1	1	1	2	4	3	1	1	2	1	TRUE	TRUE	TRUE	TRUE	TRUE	3	3	4	4	4	4	4	3		3		13	Children,Health care workers,HIV infected	2		3
	20223	TRUE	TRUE	FALSE	FALSE	TRUE	FALSE	TRUE	TRUE	1	2	1	2	1	2	1	2	1	2	1	1	2	2	2	1	1	2	1	TRUE	FALSE	TRUE	FALSE	TRUE	3	3	3	4	3	4	3	4		3			Pregnant women,Children<5yrs,Elderly>65yrs,People infected with HIV,Chronic lung disease,Health care workers	2;3;4;5;6;7;8;9		3
	20225	FALSE	TRUE	TRUE	FALSE	TRUE	FALSE	FALSE	TRUE	1	1	1	1	1	1	1	1	1	2	1	1	2	3	3	1	2	2	1	FALSE	FALSE	TRUE	FALSE	TRUE	2	2	4	4	4	3	4	2		1	2	1;2;3;4;5;6;7	Pregnant women,HIV+ People,Health care workers,Children<5yrs,People with other medical conditions,People>65yrs	3;4;5;6;7;8;9		4
	20226	TRUE	TRUE	TRUE	FALSE	TRUE	FALSE	TRUE	TRUE	1	2	2	2	2	2	1	1	1	2	1	2	2	4	2	1	2	1	2	FALSE	FALSE	TRUE	FALSE	TRUE	1	2	4	4	4	1	2	1		1	2	5;6	Chronic people,hiv/aids infected people,children<5yrs,	3;4;5;6;7;8;9		3
	20227	FALSE	TRUE	FALSE	FALSE	TRUE	FALSE	TRUE	TRUE	1	1	1	1	1	1	1	2	1	2	2	1	2	4	2	1	1	1	1	TRUE	TRUE	FALSE	FALSE	TRUE	3	1	4	4	4	4	4	4		1	2	5;6;7	Pregnant women,HIV/AIDS Clients,Chronic medical,Asthma,Chronic lung disease,People >65yrs	3;4;5;6;7;8;9		3
	20228	TRUE	TRUE	TRUE	FALSE	TRUE	FALSE	TRUE	TRUE	1	2	2	1	1	1	1	1	1	2	1	1	2	4	2	1	1	1	1	TRUE	TRUE	TRUE	TRUE	TRUE	1	1	4	4	4	4	3	4		1		5;6;7	Children,Old age >65yrs,Pregnant women,Health care workers,Chronic disease	3;4;5;6;7;8;9		4
	20229	TRUE	TRUE	TRUE	FALSE	TRUE	FALSE	TRUE	TRUE	1	1	1	1	1	1	1	1	1	2	1	1	2	4	3	1	1	2	1	TRUE	TRUE	TRUE	TRUE	FALSE		3	4	4	4	3	4	2		1	2	4;5	HIV clients,Asthma,Chronic,TB clients,Older than 65yrs,Under 5yrs	3;4;5;6;7;8;9		3
	20230	TRUE	TRUE	TRUE	FALSE	TRUE	FALSE	TRUE	TRUE	1	2	1	1	1	1	1	1	1	2	1	1	2	3	2	1	1	2	1	TRUE	FALSE	FALSE	FALSE	TRUE	3	3	4	4	4	4	4	4		3		13		3;4;5;6;7;8;9		4
	20231	TRUE	TRUE	FALSE	FALSE	TRUE	FALSE	FALSE	FALSE	1	1	1	1	2	2	1	2	2	2	1	1	2	4	1	2	1	2	1	TRUE	TRUE	FALSE	FALSE	FALSE	1	2	4	4	4	4	4	4		2				4;6;8		4
	20232	TRUE	TRUE	FALSE	FALSE	TRUE	FALSE	TRUE	FALSE	1	2	1	2	1	1	1	1	1	1	1	1	3	2	2	2		2	3	FALSE	TRUE	FALSE	FALSE	FALSE	3	2	4	4	1	4	3	3		2				3;4;5;6;8;9		3
	20233	TRUE	TRUE	FALSE	FALSE	TRUE	FALSE	TRUE	TRUE	1	2	2	2	2	1	1	1	1	2	1	1	2	3	2	1	2	1	1	FALSE	TRUE	TRUE	FALSE	TRUE	1	2	4	4	4	4	4	4		2				2;4;5;6;7;8		4
	20234	TRUE	TRUE	TRUE	FALSE	TRUE	FALSE	TRUE	FALSE	1	2	2	1	2	2	1	1	2	2	1	2	2	4	3	1	1	3	1	FALSE	TRUE	FALSE	FALSE	TRUE		3	4	4	4	4	4	4		2				6;8		4
	20235	TRUE	TRUE	FALSE	TRUE	TRUE	FALSE	FALSE	FALSE	1	1	1	2	2	2	1	1	1	2	2	2	2	3	2	1	1	3	1	FALSE	TRUE	FALSE	FALSE	FALSE		2	4	3	3	4	2	2		2				5;6;7;8;9		3
	20236	TRUE	TRUE	TRUE	FALSE	TRUE	FALSE	FALSE	FALSE	2	2	2	2	2	1	1	1	1	1	2	2	2	4	3	2	1	2	1	FALSE	TRUE	FALSE	FALSE	FALSE		2	4	3	4	4	3	4		2				4;6;7;8;9		4
	20237	TRUE	TRUE	TRUE	FALSE	TRUE	FALSE	TRUE	TRUE	1	2	1	1	1	1	1	1	1	2	1	1	3	3	2	1	2	2	1	TRUE	TRUE	TRUE	TRUE	TRUE	3	2	4	4	4	4	4	4		2				3;4;5;6;7;8;9		4
	20238	TRUE	FALSE	FALSE	FALSE	TRUE	FALSE	FALSE	FALSE	1	2	2	2	1	2	1	1	2	1	2	2	2	4	2	1	1	1	1	FALSE	TRUE	TRUE	FALSE	TRUE	3	2	4	4	4	4	4	4		3		13		2;5;6;7;8		2
	20239	TRUE	TRUE	TRUE	FALSE	TRUE	FALSE	TRUE	TRUE	1	2	2	1	1	1	1	1	1	2	1	1	2	4	2	2	3	2	2	FALSE	TRUE	FALSE	FALSE	FALSE	2	2	4	4	4	4	4	4		2				3;4;5;6;7;8;9		4
	20240	TRUE	TRUE	TRUE	FALSE	TRUE	FALSE	TRUE	FALSE	1	2	2	1	2	2	1	2	1	2	1	2	2	4	3	1	3	2	2	FALSE	TRUE	FALSE	FALSE	FALSE	2	2	4	4	4	4	4	4		3				2		4
	20241	TRUE	TRUE	TRUE	FALSE	TRUE	FALSE	TRUE	TRUE	1	1	1	1	1	1	1	1	1	2	1	1	1	1	2	2		2	3	FALSE	FALSE	FALSE	FALSE	TRUE	3	3	4	3	4	4	3	2		2						4
	20242	TRUE	TRUE	TRUE	FALSE	TRUE	FALSE	TRUE	TRUE	1	1	1	1	1	1	2				1	1	2	4	2	1	2	1	1	FALSE	FALSE	TRUE	FALSE	TRUE	1	1	4	4	4	3	3	3		1	2		Hiv atient,young children less than 5 yrs, TB patient,elderly patients older than 65 yrs,chronic ill,present women			4
	20243	TRUE	TRUE	FALSE	FALSE	FALSE	FALSE	TRUE	TRUE	3	1	1	1	1	1	1	1	1	1	1	1	2	3	3	1	1	2	1	FALSE	TRUE	FALSE	FALSE	FALSE	2	3	4	4	4	4	3	3		1	2		Children,Diabetics,Chronics,Hiv patients,TB patients			4
	20244	FALSE	TRUE	TRUE	FALSE	TRUE	FALSE	FALSE	TRUE	1	2	1	1	1	1	1	1			1	1	2	4	2	1	2	1	1	FALSE	FALSE	TRUE	FALSE	TRUE	1	1	4	4	4	2	3	1		1	2		Pregnant women,children,adults>65 yrs,clients with chronic conditions, Hiv+ clients,health care worker			4
	20245	TRUE	TRUE	TRUE	FALSE	TRUE	FALSE	TRUE	TRUE	1	2	1	1	2	2	1	1	1	2	2	1	2	4	2	2	1	2	1	FALSE	TRUE	TRUE	TRUE	TRUE	1	2	4	4	4	4	4	4		1	1		Hiv/Aids,pregnant women,chronic patients			4
	20251	TRUE	TRUE	FALSE	FALSE	TRUE	FALSE	TRUE	TRUE	1	1	1	2	2	1	1	1	1	2	1	1	2	3	3	2	2	2	1	FALSE	FALSE	TRUE	TRUE	TRUE	2	2	3	1	2	2	3	4		1	2		Elderly,young,sickly			1
	20252	FALSE	FALSE	FALSE	FALSE	TRUE	FALSE	TRUE	TRUE	1	1	2	1		1	1	1	1			2	2	3	2	2	1	2	1	FALSE	FALSE	TRUE	TRUE	TRUE	1	3	3	3	3	2	3	1		1	2					3
	20253	TRUE	TRUE	TRUE	FALSE	TRUE	FALSE	TRUE	FALSE	2	1	1	1	1	1	1	1	2	1	1	1	2	3	2	2	1	2	1	TRUE	FALSE	FALSE	FALSE	FALSE		3	3	4	4	3	3	3		1	1					2
	20254	TRUE	TRUE	TRUE	FALSE	TRUE	FALSE	TRUE	FALSE	1	1	1	2	1	2	1	1	2	2	1	1	3	3	2	2		2	1	TRUE	TRUE	FALSE	TRUE	TRUE	1	1	4	3	4	4	2	2		1	1		ALL GROUPS	2;4;6;7;8	ALL CHNRONIC PATIENTS	4
	20255	FALSE	FALSE	FALSE	FALSE	FALSE	FALSE	FALSE	FALSE	1	1	1	2	1	1	1	1	1	2	1	1	2	3	2	1	2	1	1	FALSE	FALSE	TRUE	TRUE	FALSE		1	3	4	4	1	1	1		1	2	5;6;7	Children,Immuno suppressed, General population	2;4;5;7;8;9		4
	20256	TRUE	TRUE	TRUE	FALSE	TRUE	FALSE	TRUE	FALSE	2	1	2	1		2	1	1	1		1		3	2	2	1	1	2	1	TRUE	TRUE	FALSE	FALSE	FALSE		2	4	4	4	4	3	4		3		13	Everybody	3;4;6;8;9		4
	20257	TRUE	TRUE	TRUE	FALSE	TRUE	FALSE	TRUE	FALSE	1	1	1				1	1	1		1	1	1	4	2	1	1	2	1	TRUE	TRUE	TRUE	TRUE	FALSE		2	3	3	3	4	4	3		1	2	5;6;7	PEOPLE WITH HIV/AIDS, CHILDREN UNDER YEARS, PREGNANT PEOPLE, HEALTH CARE WORKERS, CHRONIC PERSONS, PERSONS WITH MEDICAL CONDITIONS	3;4;5;6;7;8;9		4
	20258	TRUE	TRUE	TRUE	FALSE	TRUE	FALSE	TRUE	TRUE	1	2	1	1	1	1	1	1	1	2	1	1	2	4	2	1	2	2	1	TRUE	FALSE	TRUE	TRUE	TRUE	1	2	4	4	4	2	4	4		1	2	5;6;7	Children under 5 years, All HIV positive on HAART /HIV/AIDS,Pregnant mothers, All patients with TB, Frontline clinicians,Persons older than 65 years	3;4;5;6;7;8;9		4
	20259	TRUE	TRUE	FALSE	FALSE	TRUE	FALSE	TRUE	TRUE	2	2	2	1	1	1	1	1	1		1	1	2	3	2	1		2	2	FALSE	TRUE	FALSE	TRUE	TRUE		2	4	4	4	3	4	3		2			HIV positive patient, Children under 5, Pregnant women,Chronic medical ,TB Patients	4;5;6;7;8;9		2
	20260	TRUE	TRUE	TRUE	FALSE	TRUE	FALSE	TRUE	TRUE	1	1	1	2		3	1	1	3	3	1	2	2	3	4	2		2	2	FALSE	TRUE	FALSE	FALSE	FALSE	3	3	3	4	3	4	3	4		3				3;5;6;7;8;9		2
	20261	TRUE	TRUE	TRUE	FALSE	TRUE	FALSE	TRUE	TRUE	1	2	1		1	1	1		1				3	4	2	1	1	1	1	FALSE	FALSE	FALSE	TRUE	TRUE	3	1	3	3	3	3	3	3		1		5	ALL SOUTH AFRICANS	2		3
	20262	TRUE	TRUE	TRUE	FALSE	TRUE	FALSE	TRUE	FALSE	1	1	1	1	1	1	1	1	1	2	1	1	2	3	2	1	2	1	1	FALSE	FALSE	FALSE	TRUE	TRUE	2	1	4	3	3	2	3	1		1	2		Children<5yrs,Elderly>65yrs,HIV+,Pregnant women,COAD	2;3;4;5;6;7;8;9		3
	20263	TRUE	TRUE	TRUE	FALSE	TRUE	FALSE	FALSE	TRUE	1	1	1	1	1	1	1	1	1	2	2	1	2	3	1	1	1	2	1	FALSE	FALSE	TRUE	FALSE	TRUE		3	4	4	4	4	3	1		1	2		Children<5yrs,Elderly people>65yrs,Pregnant women,People with HIV/AIDS,Health care workers	2		2
	20264	TRUE	TRUE	TRUE	FALSE	FALSE	FALSE	TRUE	FALSE	1	1	1	1	1	1	1	1	1	2	1	1	2	3	2	1	2	2	1	FALSE	FALSE	TRUE	TRUE	FALSE	3	2	4	4	4	4	4	3		2				2		4
	20265	TRUE	TRUE	TRUE	TRUE	TRUE	FALSE	TRUE	TRUE	1	1	1	1	1	1	1	1	1	2	1	1	3	3	3	1		2	3	FALSE	FALSE	FALSE	TRUE	TRUE	3	2	2	3	2	3	4	1		3			Chronic pts	3;4;5;6;8;9		2
	20266	TRUE	TRUE	FALSE	FALSE	TRUE	FALSE	TRUE	TRUE	1	1	1	1	1	1	1	1	1	1	1	1	2	4	2	1	1	1	1	TRUE	TRUE	TRUE	TRUE	TRUE	2	1	4	2	4	1	3	1		1	2	5;6;7	HIV Infected,Elderly>65yrs,Children<5yrs,Pts with Chronic conditions e.g Diabetes	3;4;5;6;7;8;9		1
	20267	TRUE	TRUE	FALSE	FALSE	TRUE	FALSE	TRUE	TRUE	1	1	1	1	1	1	1	1	1	2	1	1	2	3	4	2	3	2	1	TRUE	TRUE	TRUE	TRUE	FALSE		2	1	3	3	3	3	3		3			Immuno compromised people,Pregnant women	2;3;4;5;6;7;8;9		1
	20268	TRUE	FALSE	FALSE	FALSE	FALSE	FALSE	FALSE	FALSE	1	2	2	1	1	1	1	1	2	2	1	2	3	3	3	2		2	3	TRUE	TRUE	TRUE	FALSE	TRUE	3	2	3	4	3	3	1	1		3	2		HIV+,Health care workers,Pregnant women,Genarics,Children<5yrs	6;8;9
	20269	TRUE	TRUE	FALSE	FALSE	TRUE	FALSE	TRUE	FALSE	1	2	2	1	1	1	1	1	1	2	1	2	2	4	2	2	2	2	1	FALSE	FALSE	FALSE	TRUE	TRUE	3	3	3	3	3	2	2	2		1	2		HIV+,Children<5yrs,Elderly >65yrs,Chronic meds	3;4;5;6;7;8;9		2
	20270	TRUE	TRUE	TRUE	FALSE	TRUE	FALSE	TRUE	TRUE	1	2	1	1	1	1	1	1	2	1	1	1	2	2	2	1	2	2	1	FALSE	FALSE	FALSE	TRUE	TRUE	2	2	3	3	3	1	3	4		2	2	13	Diabetic pts	3;4;5;6;7;8;9		2
	20271	FALSE	TRUE	FALSE	FALSE	TRUE	FALSE	FALSE	FALSE	2	2	1	2	1	1	1	1	1	1	1	1	2	4	4	1	2	2	1	FALSE	TRUE	FALSE	FALSE	FALSE		2	4	4	4	4	4	4		1	2	5		2;4;5;7;8;9		4
	20272	TRUE	TRUE	TRUE	FALSE	TRUE	FALSE	TRUE	TRUE	1	2	2	1	1	1	1	1	1	1	1	1	2	4	2	2	2	2	2	FALSE	FALSE	TRUE	TRUE	FALSE		2	4	4	4	4	4	4		2				2		4
	20273	TRUE	FALSE	FALSE	FALSE	TRUE	FALSE	TRUE	TRUE	2	1	2	2	1	1	1	1	1	2	1	1	2	1	3	1	1	2	1	FALSE	FALSE	TRUE	FALSE	TRUE	1	1	4	4	3		3	1		2	2		Health care workers,CHILDREN<5YRS,Chronic pts	3;7;9		4
	20274	TRUE	TRUE	TRUE	FALSE	TRUE	FALSE	TRUE	TRUE	1	1	1	1	1	1	1	1	1	2	2	1	3	3	2	1	2	1	1	FALSE	FALSE	TRUE	FALSE	TRUE	2	1	1	4	4	1	3	2		1	2	5;6;7	HIV/AIDS,TB.Children,Older People	2;4;8;9		3
	20275	TRUE	TRUE	FALSE	FALSE	TRUE	FALSE	TRUE	FALSE	2	3	3	2	1	1	1	1	1	1	1	2	4	4	4	2		2	2	FALSE	TRUE	FALSE	FALSE	FALSE		2	4	4	4	3	4	4		2		13		11		4
	20276	TRUE	TRUE	FALSE	FALSE	FALSE	FALSE	TRUE	TRUE	1	2	2	2	2	1	2	2	1	2	1	2	3	3	3	1		2	2	TRUE	TRUE	TRUE	TRUE	FALSE	3	3	4	4	4	4	3	3		3		13	Pregnant women,Elders >65yrs,Children,Pts with Chronic illness,Health care workers	3;4;5;6;7;9		3
	20277	TRUE	TRUE	TRUE	FALSE	TRUE	FALSE	TRUE	TRUE	2	2	2	1	1	1	1	1	1	1	1	1	2	4	2	2	1	2	1	FALSE	TRUE	FALSE	FALSE	FALSE		2	4	4	4	3	4	4		1	1		Person with HIV/AIDS,TB,Chronics,health care workers,Children<5yrs,Older>65yrs	4;5;6;8;9		4
	20278	TRUE	TRUE	TRUE	FALSE	TRUE	FALSE	TRUE	TRUE	1	1	1	1	1	1	1	1	1	1	1	1	2	3	2	1	1	2	1	TRUE	TRUE	FALSE	FALSE	FALSE		2	4	4	4	4	4	4		1	2	5;6;7	Health care workers,Chronic pts,TB PTS,Pregnant women,Old people>65yrs,Children<5yrs	2;4;5;6;7;8;9		2
	20279	TRUE	TRUE	TRUE	FALSE	TRUE	FALSE	TRUE	FALSE	2	1	1	2	1	2	1	2	2	2	2	1	2	4	2	1	1	1	2	FALSE	TRUE	FALSE	FALSE	FALSE	3	1	4	4	4	4	4	4		3	2	13		5;8;9		3
	20280	TRUE	TRUE	FALSE	FALSE	TRUE	FALSE	TRUE	TRUE	2	1	1	2	1	1	1	1	1	2	1	1	2	3	4	1	3	3	1	TRUE	TRUE	TRUE	TRUE	FALSE		2	4	4	4	3	4	4		3				2;5;7;8		3
	20281	TRUE	TRUE	TRUE	FALSE	TRUE	FALSE	TRUE	TRUE	1	2	2	1	2	1	1	1	1	2	1	1	2	4	2	2	2	2	1	FALSE	FALSE	FALSE	TRUE	TRUE	2	3	3	4	3	4	4	3		1		4;5	HIV +VE/TB patients,persons with chronic illness, older people over 60years, under 5years children, pregnant women,people with chronic lung disease	3;4;5;6;7;8;9		4
	20282	TRUE	TRUE	TRUE	FALSE	TRUE	FALSE	TRUE	TRUE	1	1	1	1	1	1	1	1	1	2	1	1	2	3	4	2	3	2	1	TRUE	TRUE	TRUE	FALSE	TRUE	3	2	4	4	4	3	2	1		3		13	Children, In patients, Health care workers	3;4;5;6;7;8;9		4
	20283	TRUE	TRUE	TRUE	FALSE	TRUE	FALSE	TRUE	TRUE	2	3	3	1	1	1	1	1	1		1	1	1	3	4					FALSE	FALSE	FALSE	FALSE	FALSE	2	1	4	4	4	4	4	3		3		13	CHILDREON YOUNGER 5 YEARS, PERSONS WITH HIV/AIDS, PREGNANT WOMEN, PERSONS WITH CHRONIC LUNG DISEASE, PERSONS OLDER THAN 65 YEARS, PERSONS WITH MEDICAL CONDITIONS	3;4;5;6;7;8;9	WORK PLACES SPECIALLY MINDS	3
	20284	FALSE	TRUE	FALSE	FALSE	TRUE	FALSE	TRUE	TRUE	1	1	1	2	1	1	1	1		1	1	1	2			1	1	2	1	TRUE	TRUE	FALSE	FALSE	TRUE	3	2	4	4		4		4		1		13	HIV/AIDS clients, Pregnant women, Paedsyounger 5 years,Health case worker, Old age, PTC Clients			2
	20286	TRUE	TRUE	TRUE	FALSE	TRUE	FALSE	TRUE	TRUE	1	1	1	1	1	1	1	1	1	1	1	1	2	4	1	2		2	2	TRUE	TRUE	TRUE	TRUE	TRUE	1	1	4	4	4	4	4	4		1	1		Pregnant women, HIV patients, Exposed people, All people	2;4;5;6;7;8;9		4
	20287	TRUE	FALSE	FALSE	FALSE	TRUE	FALSE	TRUE	TRUE	1	3	1	1	1	1	1	1	1			1	2	4	2	2	1	2	1	TRUE	FALSE	FALSE	FALSE	TRUE	1	2	4	3	3	3	3	3		2			Children, PT with TB/RVD,pregnant women,health care, old age, care workers	3;4;6;8		1
	20288	TRUE	TRUE	TRUE	TRUE	TRUE	FALSE	TRUE	TRUE	1	1	1	1	1	1	1	1	1	3	1	1	4	4	2	1	1	3	1	FALSE	FALSE	FALSE	FALSE	FALSE	1	3	4	4	4	4	4	4		3			Pregnant women, Children, Above 65 years	4;5;6;7;8;9		4
	20289	TRUE	TRUE	TRUE	FALSE	TRUE	FALSE	TRUE	TRUE	1		3	1	3	3	1		1		1	2	2	4	2	2	2	2	1	FALSE	FALSE	FALSE	FALSE	FALSE	3	2	3	4	3	3	4	4		3				1;4;7		2
	20290	TRUE	TRUE	TRUE	FALSE	TRUE	FALSE	TRUE	TRUE	2	1	1	2	1	1	1	1	1	1	1	1	1	4	2	2		2	1	TRUE	TRUE	TRUE	TRUE	TRUE	1	2	4	4	4	4	3			1	2	1;2		3;4;5;6;8;9		2
	20291	TRUE	TRUE	TRUE	FALSE	TRUE	FALSE	TRUE	TRUE	1	2	2	2	2	1	1	1	1	2	1	1	2	4	2	1	2	1	2	FALSE	FALSE	TRUE	FALSE	TRUE	1	2	4	4	4	4	1	1		1	2	2;3;4	Old people>65yrs,Children<5yrs,Chronic,TB,HIV+ PTS	3;4;5;6;8;9		4
	20292	TRUE	TRUE	TRUE	TRUE	TRUE	FALSE	TRUE	TRUE	1	1	1	1	1	1	1	1	1	1	1	1	2	4	2	1	1	1	1	TRUE	TRUE	TRUE	TRUE	TRUE	1	2	4	4	4	4	4	4		3				3;4;5;6;7;8;9		4
	20293	FALSE	TRUE	FALSE	FALSE	TRUE	FALSE	TRUE	TRUE	1	1	1	1	1	1	1	1	2	1	1	1	2	2	2	1	2	2	1	FALSE	FALSE	FALSE	TRUE	TRUE	3	2	2	4	2	4	3	4		1	2	5;6;7	Pregnant women,HIV + Pts,Elderly>65yrs,Children<5yrs,Chronic diseases-Diabetis	2;3;4;5;6;7;8;9		2
	20294	TRUE	TRUE	FALSE	FALSE	TRUE	FALSE	TRUE	TRUE	1	2	1	1	1	1	1	1	2	2	2	1	2	4	3	1	2	2	1	TRUE	TRUE	TRUE	FALSE	TRUE	2	3	4	4	4	3	4			1	2	5;6;7	HIV infected,Children<5yrs,Chronic conditions	3;4;5;6;7;8;9		4
	20295	TRUE	TRUE	TRUE	FALSE	TRUE	FALSE	TRUE	TRUE	1	1	1	1	1	1	1	1	1	2	1	1	2	4	2	1		2	2	TRUE	TRUE	TRUE	TRUE	TRUE	3	2	3	3	3	3	3	3		1	2	3;4	Pregnant women,HIV/AIDS,Young Children,Geriatrics,,Chronic medical condition	3;4;5;6;8;9		1
	20296	TRUE	TRUE	TRUE	FALSE	TRUE	FALSE	TRUE	TRUE	1	1	1	1	1	1	1	1	1	1	1	1	2	4	2	1	2	1	1	TRUE	TRUE	TRUE	TRUE	TRUE	1	1	4	4	4	4	4	4		1	1		Pregnant women,Elderly>65yrs,Children<5yrs,HIV Positive client,TB infected pts,Diabetes,Asthma,COPD	3;4;5;6;7;8;9		4
	20297	TRUE	TRUE	TRUE	FALSE	TRUE	FALSE	TRUE	TRUE	1	1	1	2	1	1	1	1	1	1	1	1	3	3	2	1	1	2	1	FALSE	FALSE	TRUE	FALSE	TRUE	1	2	4	4	4	3	3	3		1	2	5;6	HIV People,Pregnant women	3;4;5;6;7;8		3
	20298	TRUE	TRUE	FALSE	FALSE	TRUE	FALSE	TRUE	TRUE	1	1	1	1	1	1	1	1	1	1	1	1	2	2	2	2		2	3	FALSE	FALSE	FALSE	TRUE	FALSE		2	1	1	1	1	1	1		2				3;4;5;6;7;8;9		1
	20299	TRUE	FALSE	TRUE	FALSE	FALSE	FALSE	TRUE	TRUE	2	1	1	2	2	1	1	2	1	1	2	2	3	4	2	1	1	1	1	FALSE	FALSE	FALSE	FALSE	FALSE													Children,Old people>65yrs,	2;3;4;5;6;7;8		4
	20300	TRUE	TRUE	FALSE	FALSE	TRUE	FALSE	TRUE	TRUE	2	1	1	1	1	1	1	1	1	2	1	1	2	2	2	1	1	2	1	TRUE	TRUE	TRUE	TRUE	TRUE	1	2	2	2	2	4	2	3		1	2	5;6;7	Elderly people,Children,Pregnant women,Health care workers,People living with HIV/AIDS	3;4;5;6;7;8;9		4
	20301	TRUE	TRUE	FALSE	FALSE	TRUE	FALSE	TRUE	TRUE	2	2	1	2	2	2	1	2	1	2	2	2	2	2	2	1		1	2	FALSE	TRUE	FALSE	FALSE	TRUE	3	1	3	4	4	4	4	4		1	2		Chronic pts,Pregnant women,People >65yrs	3;5;6;7;8;9
	20302	TRUE	FALSE	FALSE	FALSE	TRUE	FALSE	TRUE	TRUE	2	2	1	1	1	1	1	1	1	1	1	1	2	4	2	1		1	1	FALSE	TRUE	FALSE	FALSE	TRUE	3	3	4	4	4	4	4	4		3			Children,Pensioners,Chronical pts,Pregnant women	3;4;5;6;7;8;9		4
	20303	TRUE	TRUE	TRUE	FALSE	TRUE	FALSE	FALSE	TRUE	1	2	1	1	1	1	1	1	1	2	1	1	2	3	2	1	1	1	1	TRUE	FALSE	TRUE	TRUE	TRUE	1	1	4	4	4	2	3	1		1	1		Children,Chronic pts,Pregnant women,Elderly people,TB Pts,HIV +PTS	3;4;5;6;7;8;9		4
	20304	TRUE	FALSE	FALSE	FALSE	TRUE	FALSE	FALSE	TRUE	1	3	3	1	1	1	1	1	1	1	1	1	4	3	2	1	1	3	1	TRUE	TRUE	TRUE	TRUE	TRUE	1	2	4	4	4	4	4	4		3			Children<5yrs,Persons with HIV,Pregnant women,Persons >65yrs	3;4;5;6;7;8;9		1
	20305	TRUE	TRUE	FALSE	FALSE	TRUE	FALSE	TRUE	TRUE	2	1	2	1	2	1	1	2	2	2	2	2	3	3	2	2	1	2	1	FALSE	FALSE	TRUE	TRUE	TRUE	3	2	4	4	4	2	4	2		3		13	Pregnant women,Children,Older than 65yrs	3;5;6;8		4
	20306	TRUE	TRUE	FALSE	FALSE	TRUE	FALSE	TRUE	FALSE	2	2	3	1	2	2	1	1	1	2	1	1	2	4	2	1	1	1	1	FALSE	TRUE	TRUE	TRUE	TRUE	2	2	4	4	4	3	3	4		1	1		Pregnant women,Chronic,HIV/AIDS,Young Children<5yrs,TB	3;4;5;6;9		4
	20307	TRUE	TRUE	TRUE	FALSE	TRUE	FALSE	TRUE	TRUE	1	1	1	1	2	1	1	1	1	2	1	1	2	4	2	1	2	2	1	FALSE	FALSE	TRUE	TRUE	TRUE	1	2	3	3	3	4	3	3		1	2	5;6;7	Pregnant women,Persons with TB,HIV/AIDS,Chronic conditions,Persons>65yrs	3;4;5;6;8;9		4
	20308	TRUE	TRUE	FALSE	FALSE	TRUE	FALSE	TRUE	TRUE	1	2	1	1	1	1	1	1	1	1	1	1	1	3	2	1	2	2	1	FALSE	FALSE	TRUE	TRUE	TRUE	1	2	4	4	4	3	4	1		1	1		Children<5yrs,Pregnant women,Chronic pts,HIV/AIDS,Medical conditions	2;3;4;5;6;8;9		4
	20309	TRUE	TRUE	TRUE	FALSE	TRUE	FALSE	TRUE	TRUE	1	1	1	1	1	1	1	1	1	2	1	1	1	4	2	2	1	2	1	TRUE	FALSE	FALSE	FALSE	FALSE		2	3	3	3	3	4	3		1	2	13	Health care workers,TB,HIV+Pts,Children<5yrs,Elderly>65yrs	3;4;5;6;7;8;9		2
	20310	TRUE	TRUE	TRUE	FALSE	TRUE	FALSE	TRUE	TRUE	2	2	2	1	1	1	1	1	1	2	1	1	3	3	2	1	1	1	1	TRUE	FALSE	FALSE	FALSE	FALSE		1	3	3	3	3	1	3		3			HIV/AIDS,TB,Cancer,Old age people,Pregnant women,Malaria	3;4;5;6;7;8;9		2
	20311	TRUE	TRUE	TRUE	FALSE	TRUE	FALSE	TRUE	TRUE	1	1	1	1	1	1	1	1	1	1	1	1	3	4	2	2	2	2	1	FALSE	FALSE	TRUE	FALSE	TRUE	1	2	3	3	4	4	3	3		1	2		Pregnant women,Elderly people,Chronic people,HIV/AIDS Pts	3;5;7;8;9		4
	20312	TRUE	TRUE	TRUE	FALSE	FALSE	FALSE	TRUE	FALSE	1	1	3	2	2	1	1	1	1	2	2	1	2	3	2	1		1	2	TRUE	FALSE	TRUE	TRUE	TRUE	3	2	2	3	3	3	3	2		3	2	5;6;7	Asthma,TB,Chronic lung disease,Immuno compromised,RVD			3
	20313	TRUE	TRUE	TRUE	TRUE	TRUE	FALSE	TRUE	TRUE	1	3	3	1	1	1	1	1	1	1	1	1	2	4	2	2	2	2	2	FALSE	FALSE	TRUE	TRUE	TRUE	1	2	4	4	4	4	4	4		3			General Population	2;3;4;5;6;7;8;9		4
	20314	TRUE	TRUE	TRUE	FALSE	TRUE	FALSE	TRUE	TRUE	1	2	1	1	1	1	1	1	1	2	1	1	2	4	2	1	1	2	1	TRUE	TRUE	TRUE	TRUE	TRUE	1	2	4	4	4	4	4	4		1	2	3	Children<5yrs,Elderly >65yrs,Pregnant women,Chronic clients,Health care workers,People with HIV	4;5;6;7;8;9		3
	20315	TRUE	TRUE	FALSE	FALSE	TRUE	FALSE	TRUE	TRUE	1	2	2	2	1	2	1	1	1	2	1	2	2	4	2	1	2	2	1	TRUE	TRUE	TRUE	TRUE	TRUE	3	3	4							1		5;6;7	Immuno compromises,Health care workers			4
	20316	TRUE	TRUE	TRUE	FALSE	TRUE	FALSE	TRUE	TRUE	1	2	2	1	1	1	1	1	1	1	1	1	3	2	2	1	1	1	1	FALSE	TRUE	TRUE	TRUE	TRUE	1	1	3	4	4	3	4	3		1	1		Pregnant women,Old peple above 65yrs,Health care workers,HIV/AIDS,UNDERLYING MEDICAL,Children<5yrs	3;4;5;6;7;8;9		4
	20317	TRUE	TRUE	TRUE	FALSE	TRUE	FALSE	FALSE	FALSE	1	1	1	1	1	1	1	1	1	2	1	1	2	4	2	1		2	2	TRUE	TRUE	FALSE	FALSE	FALSE		3	4	4	4	4	4	4		1	2		Pregnant women, Adults with chronic illness,hildren under 5 years,people over 65 years,children over 5 years with chronic illness			1
	20318	TRUE	TRUE	FALSE	FALSE	TRUE	FALSE	TRUE	TRUE	1	2	2								1		2	3	2	2	1	2	1	TRUE	TRUE	TRUE	TRUE	FALSE		2	4	4	4	4	3	4		1						3
	20319	TRUE	TRUE	FALSE	TRUE	TRUE	FALSE	FALSE	TRUE	1	1	1	1	1	1	1	1			1	1	3	3	2	1	1	1	1	TRUE	TRUE	TRUE	TRUE	TRUE	1	1	4	4	4	4	4	4		1	2		Pregnant,chronic patients,TB patients, adults>65 yrs, children < 5yrs,Hiv/ Aids clients,health care workers			3
	20320	TRUE	TRUE	TRUE	FALSE	TRUE	FALSE	TRUE	FALSE	1	1	1		1	2	1	1	2		1	1	3	2	2	1	3	3	2	TRUE	TRUE	TRUE	FALSE	FALSE	1	3	4	4	4	4	3	3		1	1		Chronic patients,young children,old age,diabetics,TB patients			4
	20321	TRUE	TRUE	FALSE	FALSE	TRUE	FALSE	TRUE	TRUE	1	2	1	1	2	1	1	2	1	2	1	1	2	2	3	2	2	2	1	FALSE	TRUE	TRUE	TRUE	TRUE	2	2	3	1	1	1	3	1		3		13		5;6;7;8;9		1
	20322	TRUE	TRUE	FALSE	TRUE	TRUE	FALSE	TRUE	TRUE	1	2	2	1	1	1	1	1	1	2	1	1	2		2	2	1	3	1	FALSE	FALSE	FALSE	TRUE	TRUE	3	2	1	1	2	1	1	1		3			Elderly,Pregnant women,Young Children,HIV,PTB,Chronic illness	3;5;6;8;9		2
	20323	TRUE	TRUE	FALSE	FALSE	TRUE	FALSE	FALSE	FALSE	1	2	1	1	1	1	1	1	2	2	1	1	3	3	2	2		2	1	FALSE	TRUE	TRUE	FALSE	TRUE	1	2	4	4	3	3	4	3		1	2	5;6;7	Children<5yrs,Elderes>65yrs,HIV infected,Chronic illness	3;4;5;6;8;9		3
	20324	TRUE	TRUE	TRUE	TRUE	TRUE	FALSE	TRUE	TRUE	1	1	1	1	1	1	1	1	1	2	1	1	2	3	2	2	1	2	1	TRUE	TRUE	TRUE	TRUE	TRUE	3	3	1	3	2	3	3	3		1	2	5;6;7	Elderly,Children,Comressed immunity	3;4;5;6;7;8;9		2
	20325	TRUE	TRUE	FALSE	TRUE	TRUE	FALSE	TRUE	TRUE	1	1	1	1	1	1	1	1	1	2	1	1	2	2	2	1	2	2	1	FALSE	FALSE	TRUE	FALSE	TRUE	1	2	3	3		1	3	1		1	2	5;6;7	People with HIV/AIDS,Pregnant women,Elderly>65yrs,Children<5yrs	3;4;5;6;7;8;9		2
	20326	TRUE	TRUE	FALSE	FALSE	TRUE	FALSE	TRUE	TRUE	1	2	2	1	1	1	1	1	1	1	1	1	3	4	2	2	1	2	1	TRUE	TRUE	TRUE	TRUE	TRUE	3	3	2	3	3	2	3	2		3		13	Children<5yrs,Elderly>65yrs,Immunosuppresed,Chronic condition	3;4;5;6;7;8;10		3
	20327	TRUE	TRUE	TRUE	FALSE	TRUE	FALSE	TRUE	TRUE	1	1	2	1	1	1	1	2	1	2	1	2	3	3	3	1	2	2	1	FALSE	FALSE	TRUE	FALSE	TRUE	3	2	3	3	3	3	1	1		3		13	HIV Positive pts,Pregnant women,Immuno compressed conditions	3;4;5;6;7;8		2
	20328	TRUE	TRUE	TRUE	FALSE	TRUE	FALSE	TRUE	TRUE	1	1	1	1	2	1	1	1	1	2	1	1	2	3	2	1	2	3	1	FALSE	FALSE	TRUE	TRUE	TRUE	1	3	3	2	2	1	1	1		3	1		Children<5yrs,Elderly>65yrs,HIV,Chronic condition	3;4;5;6;7;8;9		2
	20329	TRUE	FALSE	FALSE	FALSE	TRUE	FALSE	TRUE	TRUE	1	2	2	1	1	1	1	1	2	2	1	1	1	3	2	1	1	1	1	TRUE	FALSE	TRUE	FALSE	TRUE	1	1	4	4	4	4	4	4		1	2		Health care workers,Chronic condition,Pregnant women,Young Children,Elderly>6yrs	2;3;5;6;7;8;9		4
	20330	TRUE	TRUE	FALSE	FALSE	TRUE	FALSE	FALSE	TRUE	1	1	1	1	1	1	1	1	1	2	2	1	2	3	2	1	1	2	1	FALSE	TRUE	TRUE	TRUE	TRUE	1	2	4	4	4	4	4	4		1	2		TB Pts,HIV,Chronic Pts,Health care workers,Aged people	3;5;6;7;8;9		4
	20331	TRUE	TRUE	FALSE	FALSE	TRUE	FALSE	FALSE	TRUE	1	2	2	1	1	2	1	2	2	1	1	1	2	4	2	1	1	1	1	TRUE	FALSE	FALSE	FALSE	TRUE	1	1	4	4						1			Chronics,Pregnant women,Children	3;4;5;6;8;9		4
	20332	TRUE	TRUE	FALSE	FALSE	TRUE	FALSE	TRUE	TRUE	1			1	2	2	1	2	2	2	1	1	2	4	2	1	2	1	1	FALSE	FALSE	FALSE	TRUE	TRUE	1	1	4	4	4	4	4	3		1	2	5;6;7	HIV Pts,Chronic pts,Pregnant women,People with TB,People >65yrs,Asthma diesease	5;6;8;9		4
	20333	TRUE	TRUE	TRUE	FALSE	TRUE	FALSE	TRUE	TRUE	1	1		1	1	1	1	1	1	2	1	1	3	3	2	1	2	1	1	FALSE	FALSE	TRUE	TRUE	TRUE	2	2	3	4	4	1	4	1		1	1		Pregnant women,HIV.TB Clients,Pts with Chronic illness,Asthma,Young Children,Elderly people>65yrs	3;4;5;6;7;8;9		4
	20334	FALSE	FALSE	FALSE	FALSE	FALSE	FALSE	TRUE	FALSE	1	2	2	1	2	1	1	1	2	2	2	1	2	3	2	2	1	2	2	FALSE	FALSE	TRUE	FALSE	TRUE	1	3	2	2	3	2	3	3		1	2	5;6;7	Pregnant women,Young Children,Pts with Chronic illness,Immuno compromised,Underlying medical conditions	3;5;6;7;8;9		3
	20335	TRUE	TRUE	TRUE	TRUE	TRUE	FALSE	TRUE	TRUE	1	1	1	1	1	1	1	1	1	2	1	1	2	4	2	1	1	1	1	TRUE	TRUE	TRUE	TRUE	TRUE	3	3	3	3	3	3	3	3		3			Children<5yrs,Old age>6yrs,Pregnant women,Chronic illness,TB	3;4;5;6;7;8;9		4
	20336	TRUE	TRUE	TRUE	TRUE	TRUE	FALSE	TRUE	TRUE	1	2	1	1	1	1	1	1	1	1	1	1	1	3	2	2	2	2	1	FALSE	FALSE	TRUE	FALSE	TRUE	1	2	4	4	4	4	4	4		1	2	5;6;7	Pregnant women,Children,Chronics,Elderly,HIV/TB	3;4;5;6;8;9		4
	20337	TRUE	TRUE	TRUE	TRUE	TRUE	FALSE	TRUE	TRUE	1	2	1	1	1	1	1	1	1	1	1	1	1	3	2	1	2	3	1	FALSE	FALSE	TRUE	TRUE	TRUE	1	1	4	4	4	4	4	4		1	2	5;6	Pregnant women,Children<5yrs,Chronics,Elderly>65yrs,HIV+ Clients	3;4;5;6;9		4
	20338	TRUE	TRUE	TRUE	FALSE	TRUE	FALSE	TRUE	TRUE	1	1	1	1	2	1	1	1	1	2	2	1	2	4	3	1	1	1	1	FALSE	TRUE	TRUE	TRUE	TRUE	3	1	4	4	4	4	4	4		1	2		Children,Old age,Pregnant women,TB,HIV/AIDS,Chronic illness	3;4;5;6;7;8;9		4
	20339	TRUE	TRUE	FALSE	FALSE	TRUE	FALSE	TRUE	TRUE	1	2	2	1	2	1	2	2	2	2	1	1	2	2	2	1	2	2	1	FALSE	FALSE	TRUE	FALSE	TRUE	1	3	4	4	4	3	3	3		3		13	Chronic diseases,HIV/AIDS	3;4;5;6;7;8;9		4
	20340	TRUE	TRUE	FALSE	FALSE	TRUE	FALSE	TRUE	TRUE	1	2	2	2	2	1	1	1	1	2	1	2	2	3	2	3	2	2	1	FALSE	FALSE	FALSE	TRUE	TRUE	3	2	3	4	4	4	3	4		1	2	4;5;6	young children,>65yrs people,Chronic pts	3;4;5;8;9		4
	20341	TRUE	FALSE	TRUE	FALSE	TRUE	FALSE	TRUE	TRUE	1	2	1	1	2	1	1	1	1	2	1	1	3	4	2	1	2	2	1	FALSE	FALSE	FALSE	TRUE	TRUE	2	2	4	4	3	4	3	3		3			Pregnant women,HIV+,Elderly>65yrs,Children<5yrs,Health care workers,People with medical conditions	2;3;4;5;6;7;8;9		4
	20343	TRUE	TRUE	TRUE	TRUE	TRUE	FALSE	TRUE	TRUE	1	1	2	1	1	1	1	1	1	1	1	1	1	3	2	1	1	1	1	FALSE	TRUE	TRUE	TRUE	TRUE	1	2	4	4	4	4	4	4		1	1	5;6	Pregnant women,Children<5yrs,Elderly.65yrs,HIV/AIDS,General Population,TB	2;3;4;5;6;7;8;9		4
	20344	TRUE	TRUE	TRUE	FALSE	TRUE	FALSE	TRUE	TRUE	1	1	1	1	1	1	1	1	1	2	1	1	3	3	3	2	2	2	1	FALSE	FALSE	TRUE	FALSE	TRUE	1	2	4	4	4	4	4	4		1	1	6	Pregnant women,TB,Chronic lung disease,Children<5yrs,Elderly>65yrs,HIV/AIDS	3;5;6;7;8;9		4
	20345	TRUE	TRUE	TRUE	FALSE	TRUE	FALSE	TRUE	TRUE	1	1	2	1	2	2	1	1	1	2	2	1	2	3	2	1	1	2	2	TRUE	TRUE	TRUE	FALSE	TRUE	3	1	4		3	4	1	4		1	2		Pregnant women,TB,Diabetic,Chronic,HIV Pts,Children<5yrs	4;6;9		4
	20346	TRUE	TRUE	TRUE	TRUE	TRUE	FALSE	TRUE	TRUE	1	1	2	1	1	1	1	1	1	1	1	1	1	4	2	1	1	1	1	TRUE	TRUE	TRUE	TRUE	TRUE	1	2	4	4	4	4	4	4		2	1	5;6;7	Pregnant women,Chronic pts,HIV/AIDS,Older>65yrs,Children<5yrs,Asthma/tb pts	2;3;4;5;6;7;8;9		4
	20347	TRUE	TRUE	TRUE	FALSE	TRUE	FALSE	TRUE	TRUE	1	1	1	1	1	1	1	1	1	1	1	1	2	1	2	1	2	2	1	FALSE	FALSE	TRUE	TRUE	TRUE	1	2	4	4	4	3	4	4		3		13	Pregnant women,Chronic pts,Children<5yrs,Older people>65yrs,HIV,TB PTS	2;3;4;5;6;7;8;9		4
	20348	TRUE	TRUE	TRUE	FALSE	TRUE	FALSE	FALSE	TRUE	1	1	1	2	2	1	1	1	2	2	1	1	2	3	2	1	2	2	1	FALSE	FALSE	TRUE	TRUE	TRUE	2	2	4	4	4	1	4	1		1	2	5;6;7	Pregnant women,HIV/AIDS PTS,Chronic pts,Health care workers,Elderly>65yrs,Children<5yrs	3;4;5;6;7;8;9		4
	20349	TRUE	TRUE	TRUE	FALSE	TRUE	FALSE	TRUE	TRUE	1	1	1	1	1	1	1	1	1	2	1	1	2	4	2	1	2	1	1	FALSE	FALSE	FALSE	TRUE	TRUE	1	1	4	4	4	4	4	4		1	2	5;6;7	Elderly>65yrs,Children<5yrs,Pregnant women,HIV+,Chronic pts	3;4;5;6;7;8;9		4
	20350	TRUE	TRUE	TRUE	FALSE	TRUE	FALSE	TRUE	TRUE	1	1	1	1	1	1	1	1	1	2	1	1	2	3	2	1	1	2	1	TRUE	TRUE	TRUE	TRUE	TRUE	2	3	4	4	4	4	4	4		1	2	13	Diabetic pts,TB,HIV/AIDS,Asthma pts,Children <5yrs,Pregnant women	3;4;5;6;7;8;9		4
	20351	TRUE	TRUE	FALSE	FALSE	TRUE	FALSE	TRUE	TRUE	1	1	1	2	2	1	1	1	1	2	1	1	2	3	2	1	1	1	1	TRUE	TRUE	TRUE	TRUE	TRUE	1	2	4	4	4	4	4	4		1	2	5;6	Pregnant Women,TB,HIV+,People with Chronic,Hypertension	3;5;6;7;8;9		4
	20352	TRUE	TRUE	TRUE	FALSE	TRUE	FALSE	FALSE	FALSE	1	2	1	1	2	1	1	1	1	2	1	1	2	3	2	2	1	2	1	TRUE	TRUE	TRUE	TRUE	TRUE	1	2	4	4	4	4	4	4		1	2	5;6	Pregnant women,HIV Clients,TB,Diabetes	3;5;6;8;9		4
	20353	TRUE	FALSE	TRUE	FALSE	TRUE	FALSE	TRUE	TRUE	1	1	1	1	1	1	1	1	1	2	1	1	2	4	1	2	2	2	1	FALSE	FALSE	TRUE	TRUE	TRUE	3	3	4	4	4	4	4	4		1	2	13	Children<5yrs,TB Client.HIV+,Chronic disease client,Pregnant women,Elderly>65yrs	3;4;5;6;7;8;9		2
	20354	TRUE	TRUE	FALSE	FALSE	TRUE	FALSE	TRUE	TRUE	1	1	1	1	1	1	1	1	1	2	1	1	2	4	2	2	2	2	1	FALSE	TRUE	TRUE	TRUE	TRUE	1	2	3	4	3	4	3	3		1	2	5;6;7	Children<5yrs,Elderly>65yrs,Pts with Diabetes Mellitus	3;5;6;8;9		4
	20355	TRUE	TRUE	TRUE	FALSE	TRUE	FALSE	TRUE	TRUE	1	3	3	1	1	1	1	1	1	2	1	1	2	3	2	1		1	1	TRUE	TRUE	TRUE	TRUE	TRUE	2	1	4	4	4	4	4	4		1	2	5;6;7	Pregnant women,HIV/AIDS,Chronic pts	3;5;6;9		4
	20356	TRUE	TRUE	TRUE	TRUE	TRUE	FALSE	FALSE	FALSE	1	1	1	1	1	1	1	1	1	1	1	1	2	4	2	1	1	1	1	TRUE	FALSE	FALSE	FALSE	TRUE	1	1	4	4	4	4	4	4		1	2	5;6;7	Pregnant women,Chronic pts,RVD+ PTS,Elderly pts,Infants & young children<5yrs,Health care workers	2;3;4;5;6;7;8;9		4
	20364	TRUE	TRUE	TRUE	FALSE	TRUE	FALSE	TRUE	TRUE	2	1	3	1	2	1	1	1	1	1	1	1	2	4	2	1	1	2	1	TRUE	FALSE	FALSE	FALSE	FALSE		1	4	4	4	4	4	4		1	2		Pregnant women,People living with HIV/AIDS,Health care workers,Older than 65yrs,School children	2;3;4;5;6;7;8;9		3
	20365	TRUE	TRUE	TRUE	FALSE	TRUE	FALSE	TRUE	FALSE	2	2	3	1	2	1	1	1	1	1	1	2	2	3	3	3	1	2	1	FALSE	TRUE	FALSE	FALSE	FALSE		3	4	4	4	3	3	3		1	1	13		4;5;7;9		4
	20366	TRUE	TRUE	TRUE	FALSE	TRUE	FALSE	TRUE	FALSE	1	1	1	1	1	1	1	1	2	2	1	1	3	4	2	1	1	2	3	FALSE	FALSE	TRUE	FALSE	TRUE	1	2	4	4		4	3	3		1	2		HIV/AIDS,TB,Diabetics,Exposed children,Children<5yrs,Elderly>65yrs,Epilepsy	3;4;5;6;7;8;9		4
	20367	TRUE	TRUE	TRUE	FALSE	TRUE	FALSE	TRUE	FALSE	1	2	2	1	2	1	1	1	1	2	1	1	2	4	2	1	1		1	FALSE	TRUE	FALSE	FALSE	TRUE	1	1	4	4	4	4		4		1	2	4;5;6;7	Pregnant women,Children,5YRS,TB,Elderly>65yrs,HIV+	3;5;7;8;9		4
	20368	TRUE	TRUE	TRUE	FALSE	TRUE	FALSE	TRUE	TRUE	2	1	3	2	1	1	2	1	1	1	2	2	1	4	2	2		2	3	FALSE	FALSE	TRUE	FALSE	FALSE		3	4	4	4	4	4	4		3			HIV/AIDS,TB,Pneumonia,Disabled	2;3;4;5;6;7;8;9		1
	20369	TRUE	TRUE	TRUE	TRUE	TRUE	FALSE	TRUE	FALSE	1	1	1	1	1	1	1	1	1	2	1	1	2	3	2	2	2	2	1	FALSE	FALSE	TRUE	FALSE	FALSE		2	4	4	4	4	1	2		2			HIV,TB,Pneumonia	3;4;5;6;7;8;9		2
	20370	TRUE	TRUE	TRUE	FALSE	TRUE	FALSE	TRUE	TRUE	2	1	2	1	1	1	1	1	1	2	1	2	3	4	2	1	1	2	1	FALSE	TRUE	FALSE	FALSE	TRUE	1	1	4	4	4	4	4	1		1	1	5;6;7	Children,Obesity,Pregnant women,HIV+,Aged>65yrs	4;5;6;7;8;9		4
	20371	TRUE	TRUE	FALSE	TRUE	TRUE	FALSE	FALSE	FALSE	3	3	1	1	1	2	2	1	1	1	1	1	2	4	2	1		3	3	FALSE	TRUE	FALSE	FALSE	FALSE	3	3								1	1		Clients recommendation,Pregnant women	2;5;6;8;9		2
	20372	TRUE	TRUE	TRUE	TRUE	TRUE	FALSE	TRUE	TRUE	1	1	1	1	1	1	1	1	1	1	1	1	2	2	1	3	3	3	3	TRUE	TRUE	TRUE	TRUE	FALSE	3	3	3	3	3	3	3	3		3	2	13	Pregnant women,Children,Old People	1;4;6;10		4
	20373	FALSE	TRUE	FALSE	FALSE	FALSE	FALSE	TRUE	FALSE	2	1	1	2	1	1	1	1	2	2	2	1	3	4	3	1	1	2	1	TRUE	TRUE	FALSE	FALSE	TRUE	3	2	4		4	4	3	4					Chronics,TB clients,HIV/AIDS clients,Work staff,Children<5yrs,Pregnant women	3;4;5;6;7;8;9		3
	20374	TRUE	TRUE	TRUE	FALSE	TRUE	FALSE	TRUE	TRUE	1	1	1	2	2	1	1	1	1	2	1	1	2	4	2	1	1	1	1	TRUE	TRUE	TRUE	FALSE	TRUE	3	2	4	4	4	4	4	4		3			HIV/AIDS infected people,People with Chronic dideases,TB,Senior citizens,Young Children underv5yrs	3;4;5;6;7;8;9		3
	20375	TRUE	TRUE	TRUE	FALSE	TRUE	FALSE	TRUE	FALSE	1	2	2	1	1	2	2	1	1	1	1	1	2	3	2	1	1	1	1	TRUE	TRUE	FALSE	TRUE	TRUE	1	2	2	2	3	3	3	2		1	2		Pregnant women,Chronic client with TB,HIV/AIDS,Hypertension,Diabetes Mellitus,Health care workers	3;5;6;7;8;11	Asthma	2
	20376	FALSE	TRUE	FALSE	FALSE	TRUE	FALSE	FALSE	FALSE	2	3	1	2	2	2	2	1	1	2	1	2	3	4	3	3	3	1	1	FALSE	TRUE	FALSE	FALSE	FALSE		2	4	4	4	4	4	4		3		13	HIV Positive people,Chronics,Children,Old age,ANC'S	3;4;5;6;9		2
	20377	TRUE	TRUE	TRUE	TRUE	TRUE	TRUE	TRUE	TRUE	1	1	1	1	1	1	1	1	1	1	1	1	3	4	3	1	1	1	1	TRUE	TRUE	TRUE	TRUE	FALSE	1	1	4	4	4	4	4	4		1	2	5;6;7	Pregnant women,TB/HIV,Children	2;3;4;5;6;8;9		4
	20378	TRUE	TRUE	TRUE	TRUE	TRUE	TRUE	TRUE	TRUE	1	1	1	1	1	1	1	1	1	1	1	1	2	4	1	1	1	1	1	TRUE	TRUE	TRUE	TRUE	FALSE		3	4	4	4	4	4	4		1	2		Children <5yrs,Pregnant women,TB/HIV	2;3;4;5;6;7;8;9		4
	20380	TRUE	TRUE	TRUE	FALSE	TRUE	FALSE	TRUE	TRUE	1	1	1	1	2	1	1	1	1	1	1	1	2	3	2	1	1	1	1	TRUE	TRUE	TRUE	TRUE	TRUE	2	1	4	4	4	4	4	4		1	2	5;6;7	Health care workers,Persons with TB,HIV/AIDS,Chronic lung condition,Pregnant women,Persons older than 65yrs,Young Children	2;3;4;5;6;7;8;9		4
	20381	TRUE	TRUE	FALSE	FALSE	TRUE	FALSE	TRUE	TRUE	1	2	1	1	1	1	1	1	1	1	1	1	3	3	2	2	1	2	1	TRUE	TRUE	TRUE	TRUE	FALSE		2	2	3	3	4	4	3		1	2	5;6;7	HIV+,Elderly>65yrs,Pts with TB,Asthma,Chronic conditions,Health care workers,,Pregnant women	2;3;5;6;7;8;9		3
	20382	TRUE	TRUE	FALSE	FALSE	TRUE	FALSE	TRUE	TRUE	2	2	1	2	2	1	1	1	1	2	1	1	2	3	2	1	1	1	1	TRUE	FALSE	FALSE	FALSE	TRUE	2	3	4	4	3	3	4	1		1	2	5		3;4;5;6;7;8;9		3
	20383	TRUE	TRUE	TRUE	FALSE	TRUE	FALSE	FALSE	FALSE	1	1	1	1	1	1	1	1	1	1	1	1	2	3	2	1	1	1	1	TRUE	TRUE	FALSE	TRUE	TRUE	1	1	4	4	4	4	4	4		1	2	2;3	HIV/AIDS,TB,Chronic illness,Health care workers,Children<5yrs,Pregant women	3;4;5;6;7;8;9		4
	20384	TRUE	FALSE	TRUE	FALSE	TRUE	FALSE	FALSE	TRUE	1	1	1	1	1	1	1	1	2	2	1	1	2	4	2	1	1	1	1	TRUE	FALSE	FALSE	FALSE	TRUE	1	1	3	3	3	3	3	3		1	1		Old Age>65yrs,Chronic illness,Pregnant women,HIV/AIDS	4;5		3
	20385	TRUE	TRUE	FALSE	FALSE	TRUE	FALSE	FALSE	TRUE	1	2	1	1	2	1	1	1	1	2	1	1	2	3	2	1	1	1	1	FALSE	TRUE	TRUE	TRUE	TRUE	1	1	4	4	3	2	4	3		1	2	5;6	Elderly >65yrs,Children<5yrs,HIV infected	3;4;5;6;7;8;9		3
	20386	TRUE	TRUE	TRUE	FALSE	TRUE	FALSE	TRUE	FALSE	3	1	1	1	2	1	1	1	1	2	1	1	2	3	2	3		2	2	TRUE	TRUE	TRUE	TRUE	TRUE	3	2	3	2	4	3	2	1		1	2	3	Hypertension,Diabetes,Old age,HIV+,TB,Malnutrition	5;8;9		3
	20387	TRUE	FALSE	FALSE	FALSE	TRUE	FALSE	TRUE	FALSE	1	2	1	1	1	1	1	1	1	1	1	1	2	4	2	2	1	2	1	TRUE	FALSE	FALSE	FALSE	TRUE	3	2	3	4	4	4	4	4		1	2	5;6	HIV+ Pts,Chronic medication,Elderly>65yrs,Children<5yrs	2;4;5;6;7;8;9		4
	20388	TRUE	TRUE	TRUE	FALSE	TRUE	FALSE	TRUE	TRUE	1	1	1	1	1	1	1	1	1	1	1	1	2	3	2	1	1	1	1	FALSE	FALSE	TRUE	TRUE	FALSE	1	1	4	4	4	4	4	4		3			Children<5yrs,Aged>65yrs,Pregnant women,HIV+People,Chronic pts,Health care workers	2;3;4;5;6;7;8;9		2
	20389	TRUE	TRUE	FALSE	FALSE	TRUE	FALSE	FALSE	FALSE	1	1	1	1	1	1	1	1	1	1	1	1	3	4	2	2	1	2	1	TRUE	TRUE	TRUE	TRUE	TRUE	3	2	4	4	4	3	4	3		3	2	4	Chronic,TB,HIV,Pregnant women,Health care workers,General Popuplation,Elderly	3;5;8;9		2
	20390	TRUE	TRUE	TRUE	FALSE	TRUE	FALSE	TRUE	TRUE	1	1	1	1	1	1	1	1	1	2	2	2	2	3	2	2	1	2	1	TRUE	TRUE	TRUE	TRUE	TRUE	1	2	4	4	4	3	4	3		1	2	5;6;7	Pregnant women,HIV/AIDS Person,Eld,Health care workers	3;4;5;6;7;8		1
	20391	TRUE	TRUE	TRUE	FALSE	TRUE	FALSE	TRUE	TRUE	1	1	1	1	1	1	1	1	1	1	1	1	3	3	2	1	1	1	1	FALSE	TRUE	FALSE	FALSE	TRUE	1	1	3	3	3	2	2	3		3	2		Elderly,Children<5yrs,HIV+ Pts,Health care workers,Pregnant women,Lung problem disease	3;4;5;6;7;8;9		4
	20392	TRUE	TRUE	TRUE	FALSE	TRUE	FALSE	TRUE	FALSE	1	2	1	1	1	1	1	1	1	2	1	1	2	4	2	1	1	1	1	TRUE	TRUE	TRUE	TRUE	TRUE	1	2	3	4	4	4	4	3		2	2		HIV/AIDS,Elderly people,Children<5yrs,TB Pts,Pregnant women,Chronic Diseases	3;4;5;6;7;8;9		4
	20393	TRUE	TRUE	TRUE	TRUE	TRUE	FALSE	TRUE	FALSE	1	1	2	1	1	1	1	1	1	1	1	1	2	1	3	1	1	1	1	FALSE	TRUE	FALSE	FALSE	FALSE		1	4	4	4	4	4	4		1	1	6	Children<5yrs,Pregnant women,HIV/AIDS,Health care workers,TB Pts,Persons with Chronic	3;4;5;6;7;8;9		3
	20394	TRUE	TRUE	FALSE	FALSE	TRUE	FALSE	TRUE	TRUE	1	2	1	1	1	1	1	1	1	1	1	1	3	4	2	1	1	1	1	FALSE	FALSE	FALSE	FALSE	FALSE													Pregnant mothers,People living living with HIV/AIDS,Elderly people>65yrs,Young Children<5yrs,Health care workers,People with Chronic conditions	5;6;7;8;9		4
	20395	TRUE	TRUE	TRUE	FALSE	TRUE	FALSE	TRUE	TRUE	1	2	1	1	1	1	1	1	1	1	1	1	2	3	2	1	1	2	1	TRUE	TRUE	TRUE	TRUE	TRUE	1	1	4	4	4	4	4	1		1	2	5;6	People with HIV/AIDS,Chronic resp condition,Geriatrics,Immuno compromised,Pregnant women,Children<5yrs	2;3;4;5;6;7;8;9		4
	20396	TRUE	TRUE	TRUE	FALSE	TRUE	FALSE	TRUE	FALSE	1	1	2	1	2	1	1	1	1	2	1	1	2	4	2	2	1	2	1	TRUE	TRUE	TRUE	TRUE	TRUE	1	2	4	4	4	4	4	1		1	2	5;6;7	HIV/AIDS,TB,Pregnant women,Aged,Young Children	3;4;5;6;7;8;9		3
	20397	TRUE	TRUE	TRUE	FALSE	TRUE	FALSE	TRUE	TRUE	1	1	2	2	1	1	1	1	1	1	1	1	2	4	2	1	1	1	1	TRUE	TRUE	TRUE	TRUE	TRUE	3	1	4	4	4	3	4	3		1	2	6;7	People living with HIV,Chronic,DM,Asthmatic,Pregnant women,Older people>65yrs,Young Children	3;5;7;8;9		4
	20398	TRUE	TRUE	TRUE	FALSE	TRUE	FALSE	TRUE	TRUE	2	1	1	1	1	2	1	2	2	2	1	2	2	4	2	2	2	2	1	TRUE	TRUE	TRUE	TRUE	TRUE	3	1	4	4	4	4	4	1		1	2	5;6;7	Children,Aged,Health care workers,Pregnant women,Population/community,Immunocompromised	2;4;5;6;7;8;9		4
	20399	TRUE	TRUE	TRUE	FALSE	TRUE	FALSE	FALSE	TRUE	1	1	1	1	1	1	1	1	1	1	1	1	2	4	2	1	2	1	1	FALSE	FALSE	TRUE	FALSE	TRUE	1	1	4	4	4	2	3	1		1	2	5;6;7	Pregnant mother,Elderly,Children<5yrs,Chronic clients,TB,HIV/AIDS Pts,Health care workers	3;4;5;6;7;8;9		3
	20400	TRUE	TRUE	TRUE	FALSE	TRUE	FALSE	TRUE	TRUE	1	1	1	1	1	1	1	1	1	2	1	1	2	4	2	1	2	2	1	TRUE	TRUE	TRUE	TRUE	TRUE	2	1	3	3	4	1	3	3		1	2	4;5;6	Pregnant women,Children,Old age clients,HIV+,People with Chronic conditions,Pregnant women	2		4
	20401	TRUE	TRUE	TRUE	FALSE	TRUE	FALSE	TRUE	TRUE	1	1	2	1	1	1	1	1	1	2	1	1	2	4	2	1	2	2	1	FALSE	FALSE	TRUE	FALSE	TRUE	1	3	4	4	4	3	4	3		1	2	5;6;7;8	Diabetic pts,HIV Positive,Children<5yrs,Pregnant women,Old age >65yrs	3;4;5;6;7;8;9		4
	20402	TRUE	TRUE	TRUE	TRUE	TRUE	TRUE	TRUE	TRUE	1	1	1	2	2	1	1	2	1	2	1	2	2	4	2	2	3	2	1	TRUE	TRUE	TRUE	TRUE	FALSE	3	1	4	4	4	3	4	3		2		13	All citezens	2		2
	20403	TRUE	TRUE	TRUE	FALSE	TRUE	FALSE	TRUE	TRUE	1	1	1	1	1	1	1	1	1	1	1	1	3	3	3	1		1	1	TRUE	TRUE	TRUE	TRUE	TRUE	3	1	4	4	4	4	4	4		3	2	5;6;7	HIV/AIDS,Older & Younger people,People with medical conditions	3;4;5;6;7;8;9		3
	20404	TRUE	TRUE	FALSE	FALSE	TRUE	FALSE	TRUE	FALSE	2	1	2	2	1	2	1	1	2	2	1	1	2	4	3	1	1	1	1	TRUE	TRUE	FALSE	FALSE	FALSE	2	1	4	4	4	3	1	3		2	1		Health care workers,Pregnant women,HIV/AIDS,Younger Children,Chronic medical conditions	4		4
	20405	TRUE	TRUE	TRUE	FALSE	TRUE	FALSE	TRUE	TRUE	1	2	2	1	1	1	1	1	2	2	1	1	3	4	2	2	2	2	1	FALSE	FALSE	TRUE	FALSE	TRUE	2		4	4	4	4	4	4		1	1		HIV+ Clts,Diabetic,Pregnant women,Children<5yrs	3;4;5;6;7;8;9		4
	20406	TRUE	TRUE	TRUE	FALSE	TRUE	FALSE	TRUE	TRUE	1	2	2	1	1	1	1	1	1	1	1	1	2	3	2	1	1	1	1	TRUE	FALSE	FALSE	FALSE	FALSE	3	2	4	4	4	4	4	4		1	2	13		3;4;5;6;7;8;9		3
	20407	TRUE	TRUE	FALSE	FALSE	TRUE	FALSE	TRUE	FALSE	1	2	1	1	1	1	1	1	1	2	1	1	1	1	2	1	1	1	1	TRUE	FALSE	FALSE	FALSE	TRUE	1	1	4	4	4	2	3	3		1	2	2;3	Chronic illness,HIV infected,TB,Children<5yrs,Elderly>65yrs	3;4;5;6;7;8;9		4
	20408	TRUE	TRUE	FALSE	FALSE	TRUE	FALSE	FALSE	TRUE	1	1	1	1	1	1	1	1	1	1	1	1	2	4	2	1	1	1	1	TRUE	TRUE	FALSE	TRUE	TRUE	1	1	4	4	4	4	4	3		1	1	5;6;7	Elderly,Children <5yrs,Chronic conditions,TB/HIV	3;4;5;6;7;8;9		4
	20409	TRUE	TRUE	FALSE	FALSE	TRUE	FALSE	FALSE	TRUE	1	1	1	1	1	1	1	1	1	1	1	1	2	3	2	1	1	2	1	TRUE	TRUE	TRUE	TRUE	TRUE	1	3	2	4	3	4	3	3		1	2	5;6;7
	20410	TRUE	TRUE	FALSE	FALSE	TRUE	FALSE	TRUE	TRUE	1	1	1	1	2	1	1	1	1	2	1	1	2	4	2	1	1	2	1	TRUE	TRUE	TRUE	TRUE	TRUE	3	3	3	3	4	3	3	2		1	2	3;4	HIV/AIDS,Pregnant women,Children<5yrs,Elderly>65yrs,Chronic	3;4;5;6;7;8;9		3
	20411	TRUE	TRUE	TRUE	FALSE	TRUE	FALSE	TRUE	TRUE	1	1	1	1	1	1	1	1	1	1	1	1	3	3	2	1	1	2	1	TRUE	TRUE	TRUE	TRUE	TRUE	3	2	4	3	3	4	3	4		1	2	3	Pregnant women,Persons living with HIV/AIDS,TB,Chronic,Persons older than 65yrs,Health care workeras	3;4;5;6;7;8;9		4
	20413	TRUE	TRUE	TRUE	FALSE	TRUE	FALSE	FALSE	FALSE	2	1	1	2	2	1	1	1	1	1	1	1	2	4	2	3	3	2	2	TRUE	TRUE	FALSE	TRUE	FALSE	3	2	4	4	4	3	1	4		3	2			3;8;9		4
	20414	FALSE	TRUE	FALSE	FALSE	FALSE	FALSE	FALSE	FALSE	1	1	1	1	2	2	1	2	2	2	2	1	4	4	3	2	1	2	2	FALSE	TRUE	FALSE	FALSE	FALSE		2	4	4	4	3	4	4		2		13	Children,Pregnant women,Health care workers	2;4		2
	20415	TRUE	TRUE	FALSE	FALSE	TRUE	FALSE	TRUE	FALSE	1	1	1	2	1	1	1	1	1	2	1	2	2	3	2	1	1	1	1	FALSE	TRUE	FALSE	FALSE	TRUE	1	1	3	4	3	4	4	3		3			Pregnant women,Immunity,Children,Older People	2		3
	20416	TRUE	TRUE	TRUE	FALSE	TRUE	FALSE	TRUE	TRUE	1	1	1	1	2	1	1	1	1	2	1	1	2	3	2	1	1	3	1	TRUE	TRUE	TRUE	TRUE	TRUE	3	1	4	4	4	4	4	4		1	2	3;4	Old people>65yrs,Chronic illness Asthma,Cardiac & Lung defect,<5YRS,Hiv positive	3;4;5;6;7;8;9		3
	20417	TRUE	TRUE	TRUE	FALSE	TRUE	FALSE	TRUE	TRUE	1	1	1	1	1	1	1	1	1	2	1	1	2	3	2	2	1	2	1	TRUE	TRUE	TRUE	TRUE	TRUE	3	1	4	4	4	4	4	4		1	1	5;13		3;4;5;6;7;8;9		4
	20418	TRUE	TRUE	TRUE	FALSE	TRUE	FALSE	TRUE	TRUE	1	1	1	1	1	1	1	1	1	1	1	1	2	4	3	1	1	1	1	TRUE	TRUE	TRUE	TRUE	TRUE	1	1	4	4	4	4	3	3		1	1		HIV infected pts,Chronic pts,Pregnant women,Health care workers,Young & Older >65yrs,	2;3;4;5;6;7;8;9		2
	20419	TRUE	TRUE	TRUE	FALSE	TRUE	FALSE	TRUE	FALSE	1	1	2	2	1	1	1	1	1	2	2	1	2	4	2	1	1	2	1	TRUE	TRUE	TRUE	TRUE	TRUE	2	2	4	4	4	4	4	4		1	2	5;6;7	<5yrs,>65yrs,Chronic pts	3;4;5;6;7;8;9		4
	20420	TRUE	TRUE	FALSE	FALSE	TRUE	FALSE	TRUE	FALSE	1	1	1	1	1	1	1	1	1	2	1	1	3	3	2	2	2	2	1	FALSE	FALSE	FALSE	TRUE	TRUE	2	2	4	4	4	4	4			1	2		People with Chronic illness,HIV/AIDS Clients,Children <5yrs	4;5;6;7;8;9		4
	20421	TRUE	TRUE	TRUE	FALSE	TRUE	FALSE	TRUE	FALSE	1	1	2	1	2	1	1	1	1	2	1	2	1	4	2	1	2	1	2	TRUE	TRUE	FALSE	FALSE	FALSE		2	4	4	3	4	3	1		1	1		Pregnant women,HIV Pts,Children,Chronic pts,People>65yrs,Asthmatic pts	3;4;5;6;8;9		4
	20422	TRUE	TRUE	TRUE	FALSE	TRUE	FALSE	TRUE	TRUE	1	2	2	1	1	1	1	1	1	1	1	1	2	1	2	1	2	1	1	FALSE	FALSE	FALSE	TRUE	TRUE	1	1	4	4	4	3	3	3		1	2	5;6	Pregnant women,HIV Clients,TB Clients,Chronic Pts,People>65yrs	3;5;6;7;8;9		2
	20423	TRUE	TRUE	FALSE	FALSE	TRUE	FALSE	TRUE	FALSE	1	1		1	2	2	1	1	1	2	1	2	1		2	1				TRUE	TRUE	FALSE	FALSE	FALSE		2	4	4		4	3	1		1	2		Pregnant women,HIV Pts,People>65yrs,Children<5yrs,Chronic pts	3;4;8;9
	20424	TRUE	TRUE	TRUE	TRUE	TRUE	FALSE	TRUE	TRUE	1	1	1	1	1	1	1	1	1	1	1	1	1	4	3	1	3	1	1	FALSE	FALSE	TRUE	FALSE	FALSE		1	4	4	4	4	4	1		1	2			3;5;6;7;8;9		4
	20425	TRUE	TRUE	TRUE	FALSE	TRUE	FALSE	TRUE	FALSE	2	1	1	1	1	1	1	1	1	2	1	1	3	4	2	3	3	2	1	TRUE	TRUE	TRUE	FALSE	FALSE		2	4	4	4	4	4	4		1	1	5;6;7	Young children,Health care workers,Persons with HIV/AIDS,Pregnant women,Asthmatic pts,Persons with chronic conditions	2;3;4;5;6;7;8;9		4
	20426	TRUE	TRUE	TRUE	TRUE	TRUE	TRUE	TRUE	TRUE	1	1	1	1	1	1	1	1	1	2	1	1	3	4	2	1	2	2	1	FALSE	FALSE	TRUE	TRUE	FALSE		2	4	4	4	4	4	3		1	2	5;6;11	Pregnant women,Babies,Immuno compromised,Elderly,TB Pts,Malnourished people	3;4;5;6;7;8;9		4
	20427	FALSE	FALSE	FALSE	FALSE	TRUE	FALSE	FALSE	TRUE	3	2	1	1	2	2	1	1	2	2	2	1	2	4	2	1	1	2	2	TRUE	FALSE	FALSE	FALSE	TRUE	1	2	4	4	4	4	4	1		1	1		HIV Positive,PTB,Chronic pts	3;8		2
	20428	TRUE	TRUE	FALSE	FALSE	TRUE	FALSE	TRUE	TRUE	1	2	2	1	1	1	1	1	1	2	2	1	2	3	2	2	1	2	1	TRUE	TRUE	TRUE	TRUE	FALSE	2	2	3	3	3	3	3	3		1	2	5	Pregnant women,Older persons,Chronic illness,Young Children	2;3;4;5;6;7;8;9		4
	20429	TRUE	TRUE	FALSE	FALSE	TRUE	FALSE	FALSE	TRUE	1	2	2	2	1	1	1	1	1	2	1	2	2	4	2	1	2	1	1	FALSE	FALSE	TRUE	TRUE	TRUE	1	1	4	2	4	4	4	4		1	2		Children<5yrs,Aged>65yrs,Chronic pts,Pregnant women	2;4;5;6;7;8;9		4
	20430	TRUE	TRUE	TRUE	FALSE	TRUE	FALSE	TRUE	TRUE	1	1	1	1	1	1	1	2	1	2	2	1	2	3	2	1		1	1	FALSE	FALSE	FALSE	TRUE	TRUE	1	1	4	3	3	3	2	4		1	2		People with HIV/AIDS,Chronic illness,Pregnant women,Health care workers	3;5;6;7;8;9		4
	20431	TRUE	TRUE	TRUE	FALSE	TRUE	FALSE	TRUE	TRUE	1	1	1	1	1	1	1	1	1	2	1	1	3	4	2	1	1	1	1	TRUE	TRUE	TRUE	FALSE	FALSE	3	3	4	4	4	2	1	2		3	1		Chronic illness,HIV/AIDS,TB infected	3;4;5;6;7;8;9		4
	20432	FALSE	FALSE	TRUE	FALSE	TRUE	FALSE	FALSE	TRUE	1	1	1	1	1	1	1	1	1	2	1	1	1	3	2	1	1	1	1	TRUE	FALSE	FALSE	FALSE	FALSE		1		4						1	2		Pregnant women,HIV Positive pts,Child below 5yrs,Chronic pts,Old age >65yrs	3;4;5;6;7;8;9		4
	20433	FALSE	FALSE	FALSE	FALSE	TRUE	FALSE	FALSE	FALSE	1	2	2	1	2	2	2	2	1	2	1	1	2	4	2	1	1	2	1	TRUE	FALSE	FALSE	FALSE	TRUE	2	2	4	4	4	3	4	4		1	2	5	Pregnant,Chronic conditions,HIV/AIDS,Children	3;4;5;6;7;8;9		4
	20434	TRUE	TRUE	FALSE	FALSE	TRUE	FALSE	TRUE	TRUE	1	2		2	1	1	1	2	1	2	1	1	2	4	2	3	3	3	2	TRUE	TRUE	TRUE	FALSE	TRUE	3		3	3	3	3	3	3		1	2		Chronics,COD	3;5;7;8;9		2
	20435	TRUE	TRUE	TRUE	FALSE	TRUE	FALSE	TRUE	TRUE	1	1	1	2	2	1	1	1	1	2	1	1	2	4	4	2	1	2	1	FALSE	FALSE	FALSE	TRUE	TRUE	3	3	4	3	4	4	4	4		3		13		2;4;5;6;7;8;9		2
	20436	TRUE	TRUE	TRUE	FALSE	TRUE	FALSE	FALSE	FALSE	1	1	1	1	2	1	1	1	1	2	1	2	3	4	3	1	1	2	1	TRUE	TRUE	TRUE	TRUE	FALSE	3	2	4	3	3	3	4	3		3	1	13	Children	2		3
	20437	TRUE	TRUE	FALSE	FALSE	TRUE	FALSE	TRUE	TRUE	1	2	2	1	1	1	1	1	1	1	1	1	2	4	2	1	2	1	1	FALSE	FALSE	FALSE	TRUE	TRUE	3	1	3	4	4	2	4	1		1	2	5;6;7;8;9	Pregnant women,TB,HIV/AIDS,Health care workers,Children<5yrs,Diabetic	2;3;4;5;6;7;8;9		4
	20438	TRUE	TRUE	FALSE	FALSE	TRUE	FALSE	FALSE	TRUE	2	1	2	1	2	1	1	1	1	2	1	1	2	3	2	1		2	3	TRUE	TRUE	TRUE	TRUE	TRUE	1	3	3	3	3	2	4	3		1	2		Health care workers,Asthmatic,HIV/AIDS,Chronic medication	3;4;5;6;7;8;9		2
	20439	TRUE	TRUE	TRUE	FALSE	TRUE	FALSE	TRUE	TRUE	1	1	1	1	1	1	1	2	1	1	2	1	2	2	2	1	1	1	1	TRUE	TRUE	FALSE	TRUE	TRUE	3	1	4	3	4	3	3	4		1	2	5;6;7	>65yrs,Pregnant women,HIV/AIDS,Chronic illness,People with Cancer	3;4;5;6;7;8;9		4
	20440	TRUE	TRUE	TRUE	FALSE	FALSE	FALSE	FALSE	TRUE	1	2	2	1	1	1	1	1	1	2	1	1	2	4	2	1	1	2	1	TRUE	TRUE	TRUE	FALSE	TRUE	1	2	4	4	4	4	4	4		1	2	5	Old age people,Children,Pregnant women,Chronic illness,TB,HIV/AIDS	2		3
	20441	TRUE	TRUE	TRUE	FALSE	TRUE	FALSE	TRUE	TRUE	1	1	1	1	1	1	1	1	2	1	1	1	2	4	2	1	2	1	1	FALSE	FALSE	TRUE	FALSE	TRUE	1	1	4	4	4	1	4	1		1	2	3;4	Pregnant women,People with TB,People living with HIV/AIDS,Lung diseases,People with medical conditions,Children less than 5yrs	3;4;5;6;7;8;9		4
	20442	TRUE	TRUE	TRUE	TRUE	TRUE	FALSE	TRUE	TRUE	1	1	1	1	1	1	1	1	1	1	1	1	2	3	2	1	1	1	1	TRUE	FALSE	FALSE	FALSE	TRUE	1	3	4	4	4	4	4	4		1	2	4	Pregnant women,Children,Eldelry people,HIV/AIDS,People on Chronic diseases	2;3;4;5;6;7;8;9		4
	20443	TRUE	TRUE	TRUE	TRUE	FALSE	FALSE	TRUE	TRUE	1	1	1	2	2	1	1	1	1	2	1	1	2	4	2	1	1	3	1	FALSE	TRUE	FALSE	FALSE	FALSE		1	4	4	4	3	3	4		1	2	3	Elderly people,Children <5yrs,Pregnant women,People with TB,Chronic patients,People with HIV/AIDS	3;4;5;6;7;8;9		4
	20444	TRUE	TRUE	FALSE	FALSE	TRUE	FALSE	TRUE	TRUE				2	2	2	1	1	2	2	1	1	2	4	2	1		2	2	TRUE	FALSE	FALSE	TRUE	TRUE	1	2	4	3	4	3	2	4		1	2	5	<5YRS,Chronic client,Pregnant women,HIV/AIDS	4;6;8;9		3
	20445	TRUE	TRUE	FALSE	FALSE	TRUE	FALSE	TRUE	FALSE	1	2	1	2	2	1	1	1	1	2	2	1	2	2	3	1	2	2	1	FALSE	TRUE	TRUE	TRUE	TRUE	1	1	4	4	4	4	4	1		1	1			4;5;8;9		2
	20446	TRUE	TRUE	FALSE	FALSE	FALSE	FALSE	FALSE	TRUE	2	2	3	1	1	1	1	1	1	1	1	1	2	2	2	2	2	2	1	TRUE	TRUE	FALSE	FALSE	TRUE	1		3	3	3	3	3	3		1	2	5	HIV Positive,Health care worker,Elderly people,Pregnant women,Young Children	2;3;4;5;6;7;8;9		4
	20447	TRUE	TRUE	FALSE	FALSE	TRUE	FALSE	FALSE	TRUE	2	1	3	2	2	2	2	2	2	1	2	2	3	4	2	1	1	2	1	TRUE	TRUE	FALSE	FALSE	FALSE		2	3	4	4	4	4	4		1	2	5;11		2		3
	20448	TRUE	TRUE	FALSE	FALSE	FALSE	FALSE	FALSE	TRUE	2	2	2	1	1	1	1	1	1	1	1	1	2	3	2	2	2	2	1	FALSE	TRUE	TRUE	FALSE	TRUE	2	2	3	3	3	3	3	3		1	1	13	HIV+,Pregnant,Health care workers	2;3;4;5;6;7;8;9		3
	20449	TRUE	TRUE	FALSE	FALSE	TRUE	FALSE	TRUE	TRUE	1	2	2	2	2	2	1	1	1	2	1	1	2	4	3	1		2	1	FALSE	TRUE	FALSE	TRUE	TRUE	1	2	4	3	4	3	2	4		1	2	10	children<5yrs,chronic clients,hiv/aids,pregnant women	3;4;6;8;9		3
	20450	TRUE	TRUE	TRUE	FALSE	TRUE	FALSE	TRUE	TRUE	2	1	1	1	1	2	1	1	1	1	1	1	2	4	3	1	1	2	1	FALSE	FALSE	FALSE	FALSE	FALSE
	20452	TRUE	TRUE	TRUE	FALSE	TRUE	FALSE	TRUE	TRUE	1	2	3	1	1	1	1	1	1	2	1	1	2	3	2	3		2	2	TRUE	TRUE	TRUE	TRUE	FALSE		1	3	4	4	4	4	4		1	2	5;6;7	HIV Pts,TB Pts,Elderly 65yrs & above,Patients with Chronic conditions,Young Children	3;4;5;6;7;8;9		2
	20453	TRUE	TRUE	FALSE	FALSE	FALSE	FALSE	TRUE	FALSE	2	1	2	2	2	1	1	1	2	1	1	2	2	3	2	2	3	2	3	FALSE	TRUE	TRUE	TRUE	FALSE		3	4	4	4	3	3	3		1	1		Pregnant women,Elderly people,Children,People with Chronic clients,HIV+ Clients	4;5;6;7;8;9		2
	20454	TRUE	TRUE	FALSE	FALSE	TRUE	FALSE	TRUE	FALSE	2	1	3	2	2	2	1	1	1	2	2	2	3	2	2	1	1	2	1	FALSE	TRUE	TRUE	TRUE	FALSE	3	3	3	4	4	3	3	4	depending on how serious am I or sick but have medical report	1	1		Paeds,Adult(ART),TB,Pregnant women	2;3;6;7;8;9		4
	20455	TRUE	TRUE	TRUE	FALSE	TRUE	FALSE	TRUE	FALSE	1	1	1	2	2	2	1	1	1	2	1	2	2		2	1		1	1	TRUE	TRUE	TRUE	TRUE	FALSE	3	2	3	4	4	4	4	4		1	2	5;6	Hypertension,ART & TB clients,Children,Pregnant women	3;4;6;8;9		3
	20456	TRUE	TRUE	FALSE	FALSE	TRUE	FALSE	TRUE	TRUE	1	2	1	1	1	1	1	1	1	1	1	1	2	3	2	1	2	1	1	FALSE	TRUE	TRUE	TRUE	TRUE	1	1	4	4	4	4	4	4		1	2	4;5	Children,Old age,Chronic patients,Immune compromised patients	4;5;6;7;8;9		4
	20457	TRUE	TRUE	FALSE	TRUE	TRUE	FALSE	TRUE	FALSE	1	2	2	1	1	1	1	1	1	1	1	1	2	3	2	1	2	2	1	FALSE	TRUE	TRUE	TRUE	FALSE	1	1	3	3	3	4	3	2		1	2			3;4;5;6;7;8;9		3
	20458	TRUE	TRUE	TRUE	TRUE	TRUE	FALSE	TRUE	TRUE	1	1	1	1	2	1	1	1	1	1	1	1	2	3	2	1	1	2	1	TRUE	TRUE	TRUE	TRUE	TRUE	1	3	4	4	4	4	4	4		1	2		TB,HIV,Adults,Pregnant women,Diabetic,Asthma,Children with HIV/TB	3;4;5;6;7;8;9		4
	20459	TRUE	TRUE	TRUE	TRUE	TRUE	FALSE	TRUE	TRUE	1	1	1	2	1	1	1	1	1	1	1	1	2	3	2	1	1	2	1	TRUE	FALSE	FALSE	FALSE	FALSE	1	1	4	4	4	4	3	3		1	1		TB,HIV,Pregnant women,Children,Diabetic,Chronic infections(Asthmatic)	4;6;7;8;9		4
	20460	TRUE	TRUE	TRUE	TRUE	TRUE	FALSE	TRUE	TRUE	1	1	1	1	1	1	1	1	1	1	1	1	2	3	2	1	1	2	1	TRUE	FALSE	FALSE	FALSE	FALSE	1	3	4	4	4	4	3	4		1	1		TB,HIV,Pregnant women,Diabetic,Asthma,Children with HIV/TB	3;4;5;6;7;8;9		4
	20461	TRUE	TRUE	TRUE	FALSE	TRUE	FALSE	TRUE	TRUE	1	2	1	1	2	1	1	1	1	2	1	1	3	3	2	2	2	2	1	FALSE	FALSE	TRUE	TRUE	TRUE	2	3	3	4	3	2	2	2		3		13		3;5;6;7;8;9		2
	20462	TRUE	TRUE	FALSE	FALSE	TRUE	FALSE	FALSE	TRUE	1	1	1	1	2	1	1	1	1	2	2	1	2	4	2	2	2	2	1	TRUE	TRUE	TRUE	TRUE	TRUE	1	3	3	3	3	3	3	2		3	2	5;6	People with TB/HIV,Pregnant people,People over 65yrs,Children on ARV'S,Chronic lung disease	4;5;6;9		4
	20463	TRUE	TRUE	TRUE	TRUE	TRUE	FALSE	TRUE	TRUE	1	1	2	1	1	1	1	1	1	2	1	1	2	3	2	2	2	1	1	TRUE	TRUE	FALSE	FALSE	FALSE	3	3	4	4	4	4	4	3		1		2;5;6;7;11	TB,HIV,Asthmatic,Chronic condition,Pregnant women	3;4;5;6;7;8;9		4
	20464	TRUE	TRUE	FALSE	FALSE	TRUE	FALSE	TRUE	TRUE	1	2	1	2	1	1	1	1	1	2	1	1	2	4	2	1	1	1	1	TRUE	TRUE	FALSE	FALSE	FALSE		2	4	4	4	4	4	4		1	2	5;6;7	Health care workers,Nurses,Doctors,Patients	3;4;5;6;7;8;9		4
	20465	TRUE	TRUE	TRUE	FALSE	TRUE	FALSE	TRUE	TRUE	1	2		1	2	1	1	1	1	2	1	1	2	3	2	2	2	2	1	FALSE	FALSE	TRUE	TRUE	TRUE	1	2	3	4	4	4	4	1		1	2		HIV Positive patients,Chronic patients,pregnant,Children under 5yrs,TB patients,Asthma,Diabetes	3;4;5;6;7;8;9		4
	20466	TRUE	TRUE	TRUE	FALSE	TRUE	FALSE	TRUE	TRUE	1	1	1	1	1	1	1	1	1	2	1	1	2	4	2	1	1	1	1	TRUE	TRUE	TRUE	TRUE	TRUE	1	1	4	4	4	4	4	4		1	2		HIV/AIDS Patients,Chronic e.g Hypersion/DM,Pregnant women,HCW,Elderly people over 65yrs,Children <5yrs	11	Disabled patients	3
	20468	TRUE	TRUE	FALSE	FALSE	TRUE	FALSE	TRUE	TRUE	1	1	1	1	1	1	1	1	1	2	1	1	2	4	2	1	2	2	1	TRUE	TRUE	TRUE	TRUE	TRUE	1	2	4	4	4	4	4	3		1	2	3;4	Pregnant women,Persons with HIV/AIDS,TB,Asthma,Chronic lung disease,Young Children,	3;4;5;6;7;8;9		4
	20469	TRUE	TRUE	TRUE	FALSE	TRUE	FALSE	TRUE	TRUE	1	1	1	1	2	1	1	1	1	2	2	1	1	4	1	2	2	2	1	FALSE	TRUE	TRUE	TRUE	TRUE	3	3	3	3	3	4	3	4		1	2	5;6;7	Chronic conditions,HIV+,Asthma,coad,Pregnant women,People>65yrs	3;5;6;7;9		3
	20470	TRUE	TRUE	TRUE	TRUE	TRUE	FALSE	TRUE	TRUE	1	1	1	1	1	1	1	1	1	1	1	1	2	3	4	2		2	3	FALSE	FALSE	TRUE	FALSE	TRUE	3	3	4	4	4	2	4	4		3		13	Children,Persons older than 65yrs,Persons with HIV/AIDS	4;5;8		1
	20471	TRUE	TRUE	TRUE	FALSE	TRUE	FALSE	TRUE	FALSE	1	1	1	1	1	1	1	1	1	1	1	1	3	4	2	1	1	2	2	FALSE	TRUE	FALSE	FALSE	TRUE	1	2	4	4	4	4	4	4		2		13	HIV/AIDS,TB,Pregnant women	4;5;6;7;8;9		3
	20473	TRUE	TRUE	TRUE	FALSE	TRUE	FALSE	TRUE	TRUE	1	1	1	1	1	1	1	1	1	2	1	2								FALSE	TRUE	FALSE	FALSE	FALSE		1	3	3	3	3	3	3		1	2		Under 5yrs,Chronic clients,HIV/AIDS clients,Pregnant women	4;6;8;9		2
	20474	TRUE	TRUE	TRUE	FALSE	TRUE	FALSE	TRUE	FALSE	1	1	1	1	1	1	1	1	1	1	1	1	2	3	2	1		1	2	TRUE	TRUE	TRUE	TRUE	TRUE	1	3								2				4;5;6;7;8;9		3
	20475	TRUE	TRUE	FALSE	FALSE	FALSE	FALSE	FALSE	FALSE	1	2	3	1	1	1	1	2	2	2	2	2	2	2	1	2	2	2	2	TRUE	FALSE	FALSE	FALSE	TRUE	3	2	3	3	3	3	3	3		1	1	5	Pregnant,HIV	2;3;4;5;6;8;9;10		2
	20476	TRUE	FALSE	FALSE	FALSE	TRUE	FALSE	TRUE	TRUE	2	2	2	1	2	1	1	1	1	2	1	1	3	3	2	1	1	1	1	TRUE	TRUE	TRUE	TRUE	FALSE	3	2	1	4	4	4	4	3		1	1		HIV clients,Adults >65yrs,Children <14yrs,Pregnant women,Health care workers,client on medical condition	3;4;5;6;7;8;9		2
	20477	TRUE	TRUE	TRUE	TRUE	TRUE	FALSE	TRUE	TRUE	1	1	1	1	1	1	1	1	1	1	1	1	2	3	2	1	1	1	1	TRUE	FALSE	FALSE	FALSE	TRUE	1	2	4	4	4	4	4	4		1	2	4	Pregnant women,Children,Chronic,HIV/AIDS,Elderly People	4;5;6;8;9		4
	20479	TRUE	TRUE	FALSE	FALSE	TRUE	FALSE	TRUE	TRUE	1	1	3	1	1	1	1	1	1	2	1	1	2	3	2	1		2	2	FALSE	FALSE	TRUE	TRUE	TRUE	1	1	4	4	4	3	4	3		1	2	5	Babies,Children,Aged,Pregnant women,HIV/AIDS Clients,Chronic Clients	3;4;5;6;8		3
	20480	TRUE	TRUE	TRUE	TRUE	TRUE	FALSE	TRUE	TRUE	2	2	2	1	1	1	1	1	1	1	1	1	3	4	2	2	1	2	2	FALSE	FALSE	TRUE	FALSE	FALSE	3	3	4	4	4	3	3	1		3		13	TB Patients,Pregnant women,HIV/AIDS	4;5;6;7;8;9		3
	20481	TRUE	TRUE	TRUE	TRUE	TRUE	FALSE	TRUE	TRUE	1	1	1	1	1	1	1	1	1	1	1	1	3	3	2	3		3	2	TRUE	TRUE	TRUE	TRUE	FALSE	3	2	3	4	4	4	4	4		2		13	Children<5yrs,Patients older than 65yrs	2;3;4;5;6;7;8;9		2
	20482	TRUE	TRUE	TRUE	TRUE	TRUE	FALSE	TRUE	TRUE	1	1	1	1	1	1	1	1	1	1	1	1	3	3	2	3		3	2	TRUE	TRUE	TRUE	TRUE	FALSE	3	2	3	4	4	4	4	4		2		13	Patients older than 65yrs,Children <5yrs	2;3;4;5;6;7;8;9		2
	20483	TRUE	TRUE	FALSE	FALSE	TRUE	FALSE	TRUE	TRUE	1	2	1																	FALSE	FALSE	TRUE	TRUE	TRUE	1	1	4	4	4	2	2	1		1	2	2	Pregnant women,Chronic illness,HIV Positive clients,Health workers,Clients prime for chest infections,Persons older than 65yrs,Chronic Illnesses	3;5;6;8;9		3
	20484	TRUE	TRUE	TRUE	FALSE	TRUE	FALSE	TRUE	TRUE	1	1	1	1	1	1	1	1	1	2	1	1	2	4	3	1	2	2	1	FALSE	FALSE	FALSE	TRUE	TRUE	1	1	4	4	4	1	4	1		1	1	13	Pregnant women,Elderly,HIV+ People	4;5;6;8;9		4
	20485	TRUE	TRUE	TRUE	FALSE	TRUE	FALSE	TRUE	TRUE	1	1	1	1	2	1	1	1	1	2	1	1	2	4	2	1	2	2	1	FALSE	FALSE	FALSE	TRUE	TRUE	1	1	4	4	4	1	4	1		3		13	Pregnant women,Elderly,HIV+ People,People with Chronic conditions,People with low immune system	4;5;6;8;9		4
	20486	TRUE	TRUE	TRUE	FALSE	TRUE	FALSE	TRUE	TRUE	1	1	1	1	1	1	1	1	1	2	1	1	2	4	3	3	1	2	1	FALSE	TRUE	FALSE	TRUE	FALSE		3	4	4	3	4	4	3		1	1	5;6;7	Persons older than 65yrs,Persons with HIV/AIDS,TB,Young Children	2;4;5;6;7;8;9		4
	20487	TRUE	TRUE	TRUE	TRUE	TRUE	FALSE	TRUE	TRUE	1	1	1	1	1	1	1	1	1	1	1	1	3	3	2	2		2	2	TRUE	TRUE	TRUE	TRUE	FALSE	3	2	3	4	4	4	4	4		2		13	Children<5yrs,Patients older than 65yrs	2;3;4;5;6;7;8;9		2
	20489	TRUE	TRUE	FALSE	FALSE	TRUE	FALSE	TRUE	TRUE	1	1	1	1	1	1	1	1	1	1	1	1	3	4	2	2	1	2	1	TRUE	TRUE	TRUE	TRUE	FALSE	1	1	4	4	4	3	4	1		1	2		Pregnant women,HIV+ People,People older than 65yrs,Health care workers,Young Children,Chronic patients	3;5;6;7;8;9		3
	20490	TRUE	TRUE	TRUE	FALSE	TRUE	FALSE	TRUE	TRUE	1	2	2	2	2	1	1	1	1	2	1	1	2	3	2	1	2	2	1	FALSE	FALSE	TRUE	TRUE	TRUE	2	2	3	3	4	1	3	3		2				3;5;6;8;9		4
	20491	TRUE	TRUE	FALSE	TRUE	TRUE	FALSE	TRUE	TRUE	1	2	1	1	1	1	1	1	1	2	1	1	2	4	2	2	2	2	1	FALSE	FALSE	TRUE	FALSE	TRUE	1	1	4	4	4	4	4	2		1	2	5;6	Chronic client,Tuberculosis,Young Children,Person older than 65yrs,HIV/AIDS clients,Above 65yrs	3;4;5;6;7;8;9		4
	20492	TRUE	TRUE	FALSE	TRUE	TRUE	FALSE	TRUE	TRUE	1	2	2	1	1	1	1	1	1	2	1	1	2	3	2	2	1	2	1	TRUE	TRUE	TRUE	TRUE	TRUE	3	3	4	4	4	4	4	4		1	2		Pregnant women,TB clients,HIV infections,Young Children,Chronics,Above 65yrs	3;4;5;6;7;8;9		4
	20493	FALSE	FALSE	FALSE	TRUE	TRUE	FALSE	TRUE	TRUE	1	2	1	1	1	1	1	1	1	2	1	1	3	4	2	1	2	1	1	FALSE	FALSE	TRUE	FALSE	TRUE	1	1	4	4	4	4	4	2		1	2	5;6	Pregnant women,Chronic clients,Above 65yrs,Young Children,Tuberculosis,HIV clients	3;4;5;6;7;8;9		4
	20494	TRUE	TRUE	TRUE	FALSE	TRUE	FALSE	TRUE	TRUE	1	2	1	1	1	1	1	1	1	1	1	1	2	3	2	1	2	1		FALSE	TRUE	TRUE	FALSE	FALSE	2	2	4	4	4	4	4	4		2			Pregnant women,HIV/AIDS clients,Old age 65yrs	3;4;5;6;7;8;9		2
	20495	TRUE	TRUE	FALSE	FALSE	TRUE	FALSE	TRUE	TRUE	1	1		1	1	1	1	1	1	2	1	1	2	3	3	1	2	1	1	TRUE	FALSE	TRUE	FALSE	TRUE	2		4	4	4	4	4	4		2			Old age over 65yrs,Pregnant women,HIV/AIDS Patients	5;6;7;8;9		2
	20496	TRUE	TRUE	FALSE	TRUE	TRUE	FALSE	TRUE	TRUE	1	2	1	1	1	1	1	1	1	2	1	1	2	4	2	2	2	2	1	FALSE	FALSE	TRUE	FALSE	FALSE	1	1	4	4	4	4	4	2		1	2	5;6	Chronic client,Above 65 yrs,HIV/AIDS Client,Person older 65yrs,Young Children,Tuberculosis	3;4;5;6;7;8;9		4
	20497	FALSE	FALSE	FALSE	TRUE	TRUE	FALSE	TRUE	TRUE	1	2	1	1	1	1	1	1	1	1	1	1	3	4	2	1	2	1	1	FALSE	FALSE	TRUE	FALSE	TRUE	1	1	4	4	4	4	4	2		1	2		Pregnant women,Chronic client,Above 65yrs,Young Children,HIV client,Tuberculosis	3;4;5;6;7;8;9		4
	20498	TRUE	TRUE	FALSE	FALSE	TRUE	FALSE	FALSE	TRUE	1	1	1	1	1	1	1	1	1	2	1	1	3	3	2	2	2	2	1	TRUE	TRUE	TRUE	FALSE	TRUE	3	3	4	3	3	3	4	2		1	2	5;6	All pregnant women,All children under 5yrs,All positive clients,All adults above 65yrs,All medical chronics except hypertension	3;4;5;6;7;8;9		2
	20499	TRUE	TRUE	TRUE	FALSE	TRUE	FALSE	TRUE	TRUE	1	1	3	1	1	1	1	1	1	1	1	1	2	3	2	2	2	2	1	FALSE	FALSE	TRUE	TRUE	FALSE		1	4	4	4	4	4	4	if the clinic I am working in could get the vaccine for pts free,it would be very important	1	2	13	Pregnant women,Health workers,HIV + People	2;5;6;7;8;9		2
	20500	TRUE	TRUE	TRUE	FALSE	TRUE	FALSE	FALSE	TRUE	1	3		1	1	1	1	1	1	2	1	1	2	3	2	1	2	1	2	TRUE	TRUE	FALSE	FALSE	FALSE	2	3	4	4	4	4	4	4		2	2		HIV/AIDS Patient,Old age 65yrs,Pregnant women	3;5;6;7;8;9		2
	20501	TRUE	TRUE	TRUE	FALSE	TRUE	FALSE	TRUE	TRUE	1	2	2	1	1	1	1	2	2	2	1	1	2	2	2	1	1	1	1	FALSE	FALSE	TRUE	FALSE	TRUE	3	3	4	4	4	4		4		1	2		TB,HIV/AIDS,Children <5yrs,DM,Pregnant women,Elderly>65yrs	2;3;4;5;6;7;8;9		2
	20502	TRUE	TRUE	TRUE	FALSE	TRUE	FALSE	TRUE	TRUE	1	1	2	2	2	1	1	1	1	2	1	2	2	3	2	2	3	2	1	TRUE	TRUE	TRUE	TRUE	TRUE	3	3	3	3	3	2	3	2		3		13		2;4;5;7;9		1
	20503	TRUE	TRUE	TRUE	FALSE	TRUE	FALSE	TRUE	TRUE	1	1	1	2	2	1	1	1	1	2	1	2	2	3	2	1	2	2	1	TRUE	TRUE	TRUE	TRUE	TRUE	3	2	4	4	4	1	4	2		3		13		5;6;9		1
	20504	TRUE	TRUE	TRUE	TRUE	TRUE	FALSE	TRUE	TRUE	1	1	1	1	1	1	1	1	1	1	1	1	2	4	2	1	1	2	1	TRUE	TRUE	TRUE	TRUE	TRUE	3	3	4	4	4	4	4	4		1	1		Children,Adulrs over 65yrs	4;5		1
	20505	FALSE	FALSE	TRUE	FALSE	TRUE	FALSE	FALSE	TRUE	1	1	1	1	2	1	1	2	1	2	2	1	2	3	2	2	2	2	1	FALSE	FALSE	TRUE	TRUE	TRUE	1	2	3	3	4	3	3	3		1	2	5;6;7	Asthmatic,People >65yrs,HIV infected,People with Diabetes	3;5;8;9		2
	20506	TRUE	TRUE	TRUE	FALSE	TRUE	FALSE	TRUE	TRUE	1	1	1	1	1	1	1	1	1	1	1	1	2	4	3	1	1	3	1	FALSE	FALSE	FALSE	FALSE	FALSE													Chronic medical conditions,TB clients,Pregnant women,Persons with HIV/AIDS,Persons >65yrs,Young Children	2;3;4;5;6;7;8;9		4
	20507	TRUE	TRUE	TRUE	FALSE	TRUE	FALSE	TRUE	FALSE	2	2	2	1	1	2	1	1	2	1	1	1	3	3	2	2	2	2	1	TRUE	TRUE	TRUE	TRUE	FALSE	3	2	4	3	4	3	4	4		1	1		General Population	2		3
	20508	TRUE	TRUE	TRUE	FALSE	TRUE	FALSE	TRUE	TRUE	1	1	1	2	2	1	1	1	1	2	1	1	3	3	2	2	2	2	1	FALSE	FALSE	TRUE	TRUE	TRUE	3	3	2	1	3	1	2	4		3	2	13	Children<5yrs,Elderly>65yrs,The chronically ill,Pregnant women,Health workers,Immuno-compromised patients	3;4;5;6;7;8;9		1
	20509	TRUE	TRUE	TRUE	TRUE	TRUE	FALSE	TRUE	TRUE	1	3	1	2	1	1	1	1	1	2	2	1	2	3	2	2	3	2	1	TRUE	TRUE	TRUE	TRUE	TRUE	1	3	2	3	3	2	2	1		3	2	5;6;7;8	HIV patients,Chronically ill patients,Children with asthma,Elderly patients,Patients with compromised immune system	3;4;5;7;8;9		3
	20510	FALSE	TRUE	TRUE	FALSE	TRUE	FALSE	TRUE	TRUE	1	1	2	1	1	1	1	1	1	2	1	1	3	4	2	1	1	1	1	TRUE	TRUE	TRUE	TRUE	TRUE	3	2	4	4	4	1	4	4		1	2		Children<5yrs,Elderly >65yrs,HIV/AIDS,TB,ASTHMATIC,CARDIAC Pts,Pregnant women	2;3;4;5;6;7;8;9		4
	20511	TRUE	TRUE	TRUE	TRUE	TRUE	FALSE	TRUE	TRUE	2	3	3	1	1	1	1	1	1	1	1	1	3	4	2	3	1	2	1	FALSE	TRUE	FALSE	FALSE	FALSE		3	4	4	4	4	4	4		1	2	13	Children<5yrs,Pregnant women,Persons with HIV/AIDS	4;5;6;7;8;9		1
	20512	TRUE	TRUE	FALSE	FALSE	TRUE	FALSE	FALSE	TRUE	1	1	1	1	1	1	1	2	1	2	1	1	2	4	2	1		2	1	FALSE	FALSE	TRUE	FALSE	TRUE	1		4	4	3	3	4	3		1	2		Pregnant women,Diabetic clients,Older persons >65yrs,Asthma clients,HIV + Clients,Clients with lung diseases	3;4;5;6;7;8;9		4
	20513	TRUE	TRUE	TRUE	FALSE	TRUE	FALSE	TRUE	FALSE	2	3	3	1	1	1	1	1	1	2	1	1	3	4	2	3	1	2	1	FALSE	TRUE	FALSE	FALSE	FALSE		3	4	4	4	4	4	4		1	2	13	Pregnant women,Person with HIV/AIDS,Children<5yrs	4;5;6;8;9		1
	20515	TRUE	TRUE	FALSE	FALSE	TRUE	FALSE	FALSE	TRUE	1	1	1	1	1	1	1	2	1	2	1	1	2	4	2	1	3	2	1	FALSE	FALSE	TRUE	FALSE	TRUE	3	1	4	4	4	4	3	1		1	2		Pregnant women,Diabetic clients,Older persons above 65yrs,HIV + Client,Clients with lung disease,Asthma clients	3;4;5;6;7;8;9		4
	20516	TRUE	TRUE	TRUE	FALSE	TRUE	FALSE	TRUE	FALSE	1	3	2	1	1	1	1	1	1	1	1	1	3	4	3	2		2	3	TRUE	TRUE	TRUE	TRUE	FALSE			4	4	4	4	4	4		3			Pregnant women,Children <5yrs,Elderly>65yrs,Patients with HIV/AIDS,TB,Health care worker	3;4;5;6;8;9		1
	20517	TRUE	TRUE	FALSE	FALSE	TRUE	FALSE	TRUE	TRUE	1	2	1	1	1	1	1	1	1	2	1	1	3	3	2	1	2	1	1	FALSE	FALSE	FALSE	TRUE	TRUE	2	1	4	4	4	4	3	3		2	2		Children <5yrs,People on Chronic medication	3;5;6;7;8;9		3
	20518	TRUE	TRUE	FALSE	FALSE	TRUE	FALSE	FALSE	FALSE	1	2	1	2	2	1	1	1	1	2	1	1	2	4	1	1	1	2	1	FALSE	TRUE	TRUE	TRUE	TRUE	3	2	4	4	4	4	4	4		1	1	5	Chronic people,Persons with HIV/AIDS,Children<5yrs,Tuberculosis clients,Elderly>65yrs,Person with medical condition	2;3;4;5;6;7;8;9		3
	20519	TRUE	TRUE	FALSE	FALSE	TRUE	FALSE	TRUE	TRUE	1	2	1	1	2	1	1	1	1	2	1	1	2	4	2	3	1	2	1	FALSE	TRUE	FALSE	FALSE	FALSE		2	4		3		4	3		1	2	4	Children <5yrs,Chronic person,Person with TB,Asthmatic,HIV/AIDS,Older than 65yrs	3;4;5;6;7;8;9		3
	20520	TRUE	TRUE	FALSE	FALSE	TRUE	FALSE	FALSE	FALSE	1	2	1	2	2	2	1	1	2	2	1	2	2	4	2	1	1	2	1	FALSE	TRUE	TRUE	TRUE	FALSE	3	2	4	4	4	4	4	4		1	2		TB Patients,HIV/AIDS Patients,Hypertensive cleints,Pregnant women,Diabetic clients,Young Children	3;4;5;6;8;9		4
	20521	TRUE	TRUE	TRUE	FALSE	TRUE	FALSE	TRUE	TRUE	1	1	3	1	1	1	1	1	2	2	2	2	2	3	4	2		2	2	FALSE	FALSE	FALSE	TRUE	FALSE		2	3	3	4	3	3	1		3		13		2;8		1
	20522	TRUE	TRUE	FALSE	FALSE	TRUE	FALSE	TRUE	TRUE	1	2	2	2	2	1	1	2	2	2	2	2	2	4	2	1			2	FALSE	FALSE	TRUE	FALSE	TRUE	1	2	4	4	4					1	2	1;2;3	HIV Infected people,Older people 65yrs	5;8		4
	20523	FALSE	TRUE	FALSE	FALSE	TRUE	TRUE	FALSE	FALSE	2	1	3	1	2	1	1	2	2	2	2	2	2	3	2	3	3	2	2	FALSE	FALSE	FALSE	TRUE	FALSE		2	3	3	3	1	1	1		3		13	Health care workers,People with HIV/AIDS,Children	4;6;9		1
	20524	TRUE	TRUE	TRUE	FALSE	TRUE	FALSE	TRUE	FALSE	1	1	3	1	2	2	1	1	2	2	1	2	2	3	2	2	3	2	1	FALSE	FALSE	FALSE	TRUE	TRUE	3	3	3	3	3	2	3	1		3		13	TB patients,Children,HIV + Patients	4;6;7;8		2
	20525	TRUE	TRUE	FALSE	FALSE	TRUE	FALSE	FALSE	TRUE	1	2	2	1	1	1	1	1	1	1	1	1	2	3	4	2		2	2	FALSE	FALSE	TRUE	FALSE	TRUE	2	2	3	3	3	3	3	3		2			People with HIV/AIDS,Old people,Children,Pregnant women	3;4;5;6;7;8;9		2
	20526	TRUE	TRUE	FALSE	FALSE	TRUE	FALSE	TRUE	TRUE	1	2	2	2	2	1	1	2	2	2	2	2	2	4	2	1		2	2	FALSE	FALSE	TRUE	FALSE	TRUE	1	2	4	4	4					1	2	1;2;3	HIV infected people,People older than 65yrs,	8		4
	20528	TRUE	TRUE	FALSE	FALSE	TRUE	FALSE	TRUE	TRUE	1	2	3	2	1	1	1	2	2	2	1	1	2	3	2	2	2	2	2	FALSE	FALSE	FALSE	TRUE	TRUE	1	3	4	3	4	4	3	4		3			Older persons,Person with underlying medical conditions,Pregnant women,Immuno compromised clients	3;5;7;8;9		3
	20529	FALSE	FALSE	FALSE	FALSE	FALSE	FALSE	FALSE	FALSE	1	1	1	2	1	1	1	1	1	1	1	1	2	3	4	2	2	2	1	FALSE	FALSE	TRUE	FALSE	TRUE	1	3	4	3	3	1	4	3		3			Pregnant women,Clients on Chronic medication,Children	3;4;5;6;8;9
	20531	TRUE	TRUE	TRUE	FALSE	TRUE	FALSE	TRUE	TRUE	1	1		1	2	1	1	1	1	2	1	1	3	4	2	2	2	2	1	FALSE	TRUE	TRUE	FALSE	TRUE	1	1	4	3	4	2	3	1		1	2	3;4	Pregnant women,HIV/AIDS,TB Clients,Children<5yrs,Clients with Chronic conditions,Clients older than 65yrs	3;4;5;6;7;8;9		4
	20532	TRUE	TRUE	TRUE	FALSE	TRUE	FALSE	TRUE	TRUE	1	1	1	1	1	1	1	1	1	2	1	1	2	3	2	1	2	1	1	FALSE	TRUE	TRUE	TRUE	TRUE	1		4	4	4	1	2	1		1	2	3;4	Pregnant women,TB Clients,Clients above 65yrs ,Children under 5yrs,Clients with Chronic conditions,Clients with HIV/AIDS	3;4;5;6;7;8;9		4
	20533	TRUE	TRUE	TRUE	TRUE	TRUE	TRUE	TRUE	TRUE	1	1	1	1	1	1	1	1	1	2	1	1	2	3	2	1	1	1	1	TRUE	TRUE	FALSE	FALSE	FALSE		1	4	4	4	1	2	4		1			Pregnant women,Clients above 65yrs of age,TB Clients,Clients with HIV/AIDS,Clients with Chronic condition,Children under 5yrs,Client above 65yrs	3;4;5;6;7;8;9		4
	20534	TRUE	TRUE	TRUE	FALSE	TRUE	FALSE	TRUE	FALSE	1	1		1	1	1	1	1	1	2	1	1	2	3	2	1	2	1	1	FALSE	TRUE	TRUE	TRUE	TRUE	1		4	4	4	1	2	1		1	2	3;4	Pregnant women,TB Client,Clients with HIV/AIDS,Clients above 65yrs,Children under 5yrs,Clients with Chronic conditions	3;4;5;6;7;8;9		4
	20535	TRUE	TRUE	TRUE	FALSE	TRUE	FALSE	TRUE	TRUE	1	1	1	1	2	1	1	1	1	2	1	1	3	4	2	2	2	2	1	FALSE	TRUE	TRUE	FALSE	TRUE	1	1	4	3	4	2	3	1		1	2	3;4	Pregnant women,HIV/AIDS,Children under 5yrs,TB Clients,Clients with Chronic conditions,Clients older than 65yrs	3;4;5;6;7;8;9		4
	20536	TRUE	TRUE	FALSE	FALSE	TRUE	FALSE	FALSE	TRUE	1	3	3	1	1	1	1	1	1	2	1	1	2	3	2	1	2	2	1	FALSE	FALSE	TRUE	FALSE	TRUE	2	3	4	4	4	4	4	4		1	2		Pregnant women,Clients on Chronic medication,Tuberculosis pts,HIV+ Clients,Children under 5yrs,Persons older than 55yrs	3;4;5;6;7;8;9		3
	20537	TRUE	TRUE	FALSE	TRUE	FALSE	FALSE	TRUE	TRUE	1	1	1	1	1	1	1	1	1	2	1	1	2	4		2	1	2	1	FALSE	TRUE	FALSE	TRUE	FALSE		1	4	4	4	4	4			1			Pregnant women,Children under 5years	4;5;6;7;8;9		4
	20538	TRUE	TRUE	FALSE	FALSE	TRUE	FALSE	TRUE	FALSE	1	1	1	1	2	2	1	1	2	2	2	2	2	4	2	1	2	1	1	FALSE	FALSE	FALSE	TRUE	TRUE	1	1	3	3	3	1		1		1	2	13	Pregnant women,Children,HIV+ People,Health care workers	4;6;7;8;9		2
	20539	TRUE	TRUE	TRUE	FALSE	TRUE	FALSE	TRUE	TRUE	1	1	1	1	1	1	1	1	1	2	1	1	2	3	2	2		2	2	FALSE	TRUE	TRUE	TRUE	FALSE		2	4	4	4	1	2	1		1	2	5;6;7	Pregnant women,TB Clients,Clients with HIV/AIDS,Clients with Chronic conditions,Children under 5yrs,Clients above 65yrs	3;4;5;6;7;8;9		4
	20540	TRUE	TRUE	TRUE	TRUE	TRUE	FALSE	TRUE	TRUE	1			1	1	1	1	1	1	2	1	1	2	3	2	2			2	FALSE	TRUE	TRUE	TRUE	FALSE		3	4	4	4	1	2	1		1	2	3;4	Pregnant women,TB Client,Children under 5yrs,Clients with HIV/AIDS	3;4;5;6;7;8		4
	20541	TRUE	TRUE	FALSE	FALSE	TRUE	FALSE	TRUE	FALSE	1	2	2	1	1	1	1	1	1	2	1	1	3	3	2	1		2	2	TRUE	TRUE	TRUE	TRUE	TRUE	1	2	3	3	3	1	1	1		1	1	2;3;4	ANC,HIV,Chronic Asthmatic,TB,Geratric,Young	3;4;5;6;7;8;9		4
	20542	TRUE	TRUE	FALSE	FALSE	TRUE	FALSE	TRUE	TRUE	1	1	1	1	1	1	1	1	2	1	1	1	3	3	2	1	1	1	1	TRUE	TRUE	TRUE	TRUE	FALSE	1	1	4	4	4	4	4	1		2	1		People>65yrs,Children<5yrs,Pregnant women,TB,HIV,Chronics	2;3;4;5;6;7;8;9		3
	20543	TRUE	TRUE	TRUE	FALSE	TRUE	FALSE	TRUE	TRUE	1	1	1	1	1	1	1	1	1	1	1	1	2	3	2	1	1	3	2	TRUE	TRUE	TRUE	TRUE	FALSE	3	1	4	4	4	4	4	4		2	2		people>65yrs,Children<5yrs,Chronics,HIV Positive,TB,Pregnant women	2;3;4;5;6;8;9		4
	20544	TRUE	TRUE	FALSE	FALSE	TRUE	FALSE	TRUE	TRUE	1	1	1	1	1	1	1	1	1	1	1	1	3	3	2	2	1	2	1	TRUE	TRUE	TRUE	TRUE	FALSE	3	1	4	4	4	4	4	4		1	2		>65yrs,<5YRS,HIV Positive,TB,Chronics,Pregnant women	2;3;4;5;6;7;8;9		4
	20546	FALSE	FALSE	FALSE	FALSE	FALSE	FALSE	TRUE	TRUE	1	1	1	1	1	1	1	1	1	1	1	1	3	3	2	1	1	1	1	TRUE	TRUE	FALSE	TRUE	TRUE	1	3	4	4	4	4	4	4		1	2		Elderly>65yrs,Children<5yrs,HIV Positive,TB,Chronics,Pregnant women	3;4;5;6;8;9		3
	20547	TRUE	TRUE	FALSE	FALSE	TRUE	FALSE	TRUE	TRUE	1	2	2	1	1	1	1	1	1	2	1	1	2	4	2	1	1	2	1	TRUE	TRUE	TRUE	TRUE	TRUE	3	2	3	3	3	3	3	1		1	2	5;6	Geriatrics,Paediatrics,HIV infected,Chronic lung diseases,TB,Health care worker	3;4;5;6;7;8;9		3
	20548	TRUE	TRUE	FALSE	FALSE	TRUE	FALSE	TRUE	TRUE	1	1	1	1	1	1	1	1	1	1	1	1	1	2	3	2	2	2	2	TRUE	TRUE	TRUE	TRUE	FALSE	2	3	4	4	4	4	4	4		1	1		Pregnant women,Chronic,HIV Positive,Adults>65yrs,TB,Children<5yrs	2;3;4;5;6;8;9		4
	20549	TRUE	TRUE	FALSE	FALSE	TRUE	FALSE	FALSE	TRUE	1	2	2	1	1	1	1	1	1	1	1	1	2	3	2	2	2	2	1	FALSE	FALSE	FALSE	TRUE	FALSE		3	3	3	3	2	3	1		3			Pregnant women,TB Pts,General Population,Chronic medical conditions,Young Children,Persons>65yrs	2;4;5;6;7;8;9		2
	20550	TRUE	TRUE	FALSE	FALSE	TRUE	FALSE	TRUE	TRUE	1	2	2	1	1	1	1	1	1	1	1	1	2	3	2	2	2	2	1	TRUE	TRUE	TRUE	TRUE	TRUE	2	3	3	1	3	3	4	1		1	1		HIV/AIDS,Chronic,Pregnant women,elderly>65yrs,Children<5yrs	2;3;4;5;6;8;9
	20551	TRUE	TRUE	FALSE	FALSE	TRUE	FALSE	FALSE	FALSE	1	1	1	2	2	1	1	2	2	2	2	2	2	3	2	3	2	2	2	TRUE	TRUE	TRUE	TRUE	FALSE	3	1	4	4	4	4	4	4		1	1		65yrs,5yrs,Chronic,HIV Positive,TB,Pregnant	2;3;4;5;6;7;8;9		4
	20552	TRUE	TRUE	FALSE	FALSE	TRUE	FALSE	TRUE	TRUE	1	2	1	1	1	1	1	1	1	1	1	1	2	3	2	2	2	2	1	FALSE	FALSE	TRUE	TRUE	TRUE	3	2	2	3	3	1	3	1		3		13	Pregnant women,Children,TB/Asthma,General Population,HIV/AIDS,Elderly> 65yrs	2;3;4;5;6;7;8;9		2
	20553	TRUE	TRUE	FALSE	FALSE	TRUE	FALSE	TRUE	FALSE	3	2	2	1	1	1	1	1	1	1	1	1	2	3	2	1		2	3	FALSE	TRUE	TRUE	TRUE	FALSE		2	3	3	3	3	4	4		1	2	3;4;5;6;7	Children <5yrs,Elderly>65yrs,HIV/AIDS,TB,Pregnant women,Chronic lung CA,HPT,DM,CA	3;4;5;6;7;8;9		4
	20554	TRUE	TRUE	TRUE	FALSE	TRUE	FALSE	TRUE	FALSE	1	1	1	2	1	1	1	1	1	1	1	2	2	4	2	3	1	2	1	TRUE	FALSE	FALSE	FALSE	TRUE	1	3	4	4	4	4	3	4		1	2	6;7	Elderly People,Young Children,Pregnant women,HIV	3;5;6;8;9		2
	20555	TRUE	TRUE	TRUE	FALSE	TRUE	FALSE	TRUE	TRUE	1	2	1	1	1	1	1	1	1	2	1	1	3	2	2	2	2	2	1	FALSE	FALSE	TRUE	FALSE	TRUE	3	2	4	4	4	4	4	4		1	2		Over 60 years, Hiv pos patients, Diabetics,staff members,Antiriatals, TB patients			4
	20556	TRUE	TRUE	TRUE	FALSE	TRUE	FALSE	TRUE	TRUE	1	1	1	1	1	1	1	1	1	1	1	1	2	4	3	2	1	2	1	FALSE	TRUE	FALSE	FALSE	FALSE	3	2	4	4	4		3	3		1	1		Kids, Every body,pregnant,Hiv			2
	20557	TRUE	TRUE	TRUE	FALSE	TRUE	FALSE	FALSE	TRUE	1	1	1	1			1	1	1		1	1	2	4	2	2	2	2	1	FALSE	FALSE	TRUE	TRUE	FALSE		2	4	3	4	2	2	2		1	2		Children under 5, persons with Hiv/Aids,pregnant woman, persons with PTB, pesrons with chronic medical conditions			3
	20558	TRUE	TRUE	TRUE	FALSE	FALSE	FALSE	TRUE	FALSE	1	1	3	1			1				1		3	3	2	1	1	3	1	TRUE	FALSE	FALSE	FALSE	FALSE		3	4		4		4			3			Everybody			2
	20559	TRUE	TRUE	FALSE	FALSE	TRUE	FALSE	TRUE	TRUE	1	2	1	3	1	1	1	1	1	2	1	1	2	3	3	1	2	1	1	TRUE	TRUE	TRUE	TRUE	TRUE	1	1	3	4	4	2	4	1		1	2		Pregnant, old people, Aids + Hiv P+, Clinic stuf, children, TB chronic lung disease			4
	20561	TRUE	FALSE	FALSE	FALSE	TRUE	FALSE	TRUE	TRUE	1	1	1	1	1	1	1	1	1	2	1	1	3	3	3	1	1	1	1	TRUE	FALSE	FALSE	FALSE	TRUE	3	1	3	4	4	3	3	3		1	2		Pregnant women hiv +Aids, Elderly TB patients, Chronic patients children health care worker			4
	20562	TRUE	TRUE	TRUE	FALSE	TRUE	FALSE	TRUE	TRUE	1	2	2	1	1	1	1	1	1	3	1	1	3	3	4	2	2	2	1	FALSE	FALSE	FALSE	TRUE	TRUE	3	3	4	4	3	2	4	1		1			Children, women and old people			2
	20563	TRUE	TRUE	FALSE	FALSE	TRUE	FALSE	TRUE	FALSE	2	1	2	1	1	1	1	1	1	1	1	1	3	3	3	1	1	2	1	FALSE	TRUE	TRUE	TRUE	FALSE	3	1	4	4	3	4	3	3		3	2	13	Children,Women,Old people,Young people,Healthcare workers,Mothers	3;5;6;7;8;9		1
	20564	TRUE	TRUE	TRUE	FALSE	TRUE	FALSE	TRUE	TRUE	1	1	1	2	2	1	1	1	1	2	1	1	2	4	2	2	2	2	1	FALSE	FALSE	TRUE	TRUE	TRUE	1	2	3	3	3	3	3	3		3			HIV/ACID,TB,Pregnant women,Elderly,Children	2;5;6;8		4
	20565	TRUE	TRUE	FALSE	FALSE	TRUE	FALSE	TRUE	TRUE	1			1	1	1	1	1	1	2	1	1	2	3	2	1	1	2	1	TRUE	FALSE	FALSE	FALSE	FALSE		2								1	2		Elderly>65yrs,Chronic,HIV,TB,Pregnant,Children<5yrs	3;4;5;6;7;8;9		4
	20566	TRUE	TRUE	FALSE	FALSE	TRUE	FALSE	TRUE	TRUE	1	1	3	1	1	1	1	1	1	1	1	2	2	3	2	1	1	1	1	TRUE	TRUE	FALSE	FALSE	FALSE		1	4	4	4	4	4	4		1	2	3	People>65yrs,HIV,TB,Children<5yrs	4;5;6;7;8;9		3
	20567	TRUE	TRUE	TRUE	FALSE	FALSE	FALSE	FALSE	TRUE	1	2	1	1	1	1	1	1	1	2	1	1	3	4	3	1	2	1	1	FALSE	FALSE	TRUE	FALSE	TRUE	1	1	4	4	4	4	4	1		1	2	3	Diabetes,TB,HIV,Children with chroni conditions,Elderly pts,Pregnant women	2;3;4;5;6;7;8;9		4
	20568	TRUE	TRUE	FALSE	FALSE	TRUE	FALSE	FALSE	FALSE	1	3	2	2	2	1	1	1	1	2	2	1	2	4	2	1	3	2	3	FALSE	FALSE	TRUE	FALSE	FALSE	3	2	4	4	4	4	4	4		1	1		Children,Adults,Health care workers,Eldely people	2;5;8;9		3
	20569	TRUE	TRUE	FALSE	FALSE	TRUE	FALSE	TRUE	FALSE	1	1	1	1	1	1	1	2	1	2	1	1	2	4	2	1	1	1	1	TRUE	FALSE	TRUE	FALSE	TRUE	3	2	4	3	4	1	1	1		1	2	5;6;7	HIV/AIDS,Pregnant women,Elderly people,Children <5yrs	3;4;5;6;7;8;9		2
	20570	TRUE	FALSE	FALSE	FALSE	TRUE	FALSE	TRUE	TRUE	1	2	2			1	1	1	1				2	4	2	1	1	2	1	TRUE	TRUE	TRUE	TRUE	TRUE	2	3	4	4	4	3	4	2		1	2		Malnorished children, Pt with TB, Elderly, pt older than 65 with lung conditions	3;4;5;6;7;8;9		3
	20571	TRUE	FALSE	TRUE	FALSE	TRUE	FALSE	TRUE	TRUE	1	1	2	1	1	1	1	2	2	1	1	1	3	3	2	2	1	2	1	TRUE	TRUE	TRUE	TRUE	TRUE	3	2	3	4	4	3	3	3		3	2	5;6;7		2;3;4;5;6;7;8;9		4
	20572	TRUE	TRUE	FALSE	FALSE	TRUE	FALSE	TRUE	FALSE	2	2	2	1	1	1	1	1	1	1	1	2	3	2	2	1	1	2	1	FALSE	TRUE	TRUE	TRUE	FALSE		2	3	2	2	1	2	3		3			HIV/AIDS, TB,Pregnant women, pt under 5 years, pt older 65 years	3;4;5;6;7;8;9		2
	20573	TRUE	TRUE	FALSE	FALSE	TRUE	FALSE	TRUE	TRUE	1	2	1	1	1	1	1	1	1	1	1	1	3	3	2	2	2	2	1	TRUE	TRUE	TRUE	TRUE	TRUE	1	2	4	4	4	3	4	4		1	2	5;6	Pregnant clients, <5 years, Health care workers,Elderly, HIV + client	3;4;5;6;7;8;9		4
	20574	TRUE	TRUE	TRUE	FALSE	TRUE	FALSE	TRUE	TRUE	1	2	2	1		1	1	1	1				3	4	2	1	1	1	1	FALSE	TRUE	FALSE	FALSE	TRUE	2	1	4	4	4	4	3	4		1	1			2;5;6		2
	20575	TRUE	TRUE	FALSE	FALSE	TRUE	FALSE	TRUE	FALSE	1	1	1	1			1		1	1	1		3	4	2	2	1	2	3	TRUE	FALSE	FALSE	FALSE	FALSE	2	3	4	3	1	3	4	3		1	1		Persons with HIV/AIDS, Youth, persons with asthma,young children	3;8		3
	20576	TRUE	TRUE	TRUE	FALSE	TRUE	FALSE	TRUE	TRUE	1	1	2	1	1	1	1	1	1	1	1	1	3	3	2	1	2	2	1	FALSE	FALSE	FALSE	TRUE	TRUE	1	1	4	4	4	1	4	2		2				2;8		2
	20578	TRUE	FALSE	FALSE	FALSE	TRUE	FALSE	TRUE	TRUE	1	1	1	1	1	1	1	1	1	1	1	1	3	3	2	2	1	2	1	TRUE	FALSE	FALSE	FALSE	TRUE	3	2	4	3	3	3	3	3		1	2	3;4;5	Adults over 65, children, HIV + , Pregnant woman	3;4;5;6;8;9		4
	20579	TRUE	TRUE	TRUE	FALSE	TRUE	FALSE	TRUE	TRUE	1	1	1		1	1	1		1		1	1	2	3	2	1		2	3	TRUE	TRUE	TRUE	TRUE	FALSE		3	4	4		3	4	4		1	2	13	HIV POSITIVE PEOPLE, HEALTHCARE WORKERS	4;5;6;7;8;9		4
	20580	TRUE	TRUE	TRUE	FALSE	TRUE	FALSE	TRUE	TRUE	1	1	1	1	1	1	1	1	1	1	1	1	2	4	2	1	1	1	1	TRUE	TRUE	TRUE	TRUE	FALSE	1	1	4	4	4	4	3	4		1	2		Chronics condition, HIV/AIDS, pregnant women, young children, person older than 65, chronic lung disease	3;4;5;6;7;8;9		4
	20581	TRUE	FALSE	TRUE	FALSE	TRUE	FALSE	TRUE	TRUE	1	1	1	1	1	1	1	1	1		1	1	2	4	3	1	1	1	1	FALSE	TRUE	TRUE	TRUE	TRUE	1	1	4	4	4	3	4	1		1	2	4	Under 5 years, Older than 65 years, people with immunity problems, chronic disease	3;4;5;6;7;8;9		3
	20582	TRUE	TRUE	FALSE	FALSE	TRUE	FALSE	TRUE	TRUE	1	1	1	1	1	1	1	1	1	1	1	1	3	4	2	1	1	2	1	FALSE	TRUE	TRUE	TRUE	TRUE	1	1	4	4	2	3	2	2		1	1		HIV/AIDS PERSONEL, TB/HIV CO-INFECTED, YOUNG CHILDREN,PREGNANT WOMEN, ELDERLY PENSIONS>65 YEARS	2;4;5;6;7;8;9		4
	20583	TRUE	TRUE	FALSE	FALSE	TRUE	FALSE	TRUE	FALSE	1	2	2		2	1	1	1		2	1	2	3		2	1	1	1	1	FALSE	TRUE	FALSE	TRUE	FALSE		2	3	3	3	3	3	3		1	2		HIV/AIDS children, Antinatal/pregnant, Health care workers, Old people	2;5;6;7;8;9		3
	20584	FALSE	TRUE	FALSE	FALSE	TRUE	FALSE	TRUE	TRUE	1	1	1	1	1	1	1	1	1	2	1	1	2	3	2	2	1	2	1	FALSE	TRUE	FALSE	FALSE	TRUE	3	2	1	3	3	1	2	3		3				3;4;5;7;9		2
	20585	TRUE	TRUE	TRUE	FALSE	TRUE	TRUE	TRUE	FALSE	1	2	2	1	1	1	1	1	1	2	2	1	3	4	3	1	1	1	2	TRUE	TRUE	TRUE	TRUE	FALSE	2	3	3		3	4	3	3		2	1	13		4;6;8;9		2
	20586	TRUE	TRUE	FALSE	FALSE	TRUE	FALSE	TRUE	TRUE	1	2	1	1	1	1	1	1	1		1		2	4	2	1	1	2	1	TRUE	TRUE	TRUE	FALSE	TRUE		1	4	4	4	2	2	3		1	2	13		3;7;8;9		4
	20587	TRUE	TRUE	FALSE	FALSE	TRUE	FALSE	TRUE	TRUE	1	1	1	1		1	1	1	1		1		2	3	2	1	2	2	1	FALSE	TRUE	TRUE	TRUE	TRUE	1	3	2		3	1	3	3		3	2	5;6;7	Elderly older 65, children <5 years, pregnant women, HIV client	3;4;5;6;7;8;9		3
	20588	TRUE	TRUE	FALSE	FALSE	FALSE	FALSE	FALSE	FALSE	1	1		2	2	1	1	1	2	1	1	1	1	3	2	2	2	2	1	FALSE	FALSE	TRUE	FALSE	FALSE	2	1	4	4	4	4	4	4		1	1		Old people above 65 years, Pregnant women, HIV positive patients, patients on chronic meds	3;5;6;8		4
	20589	TRUE	TRUE	TRUE	FALSE	TRUE	FALSE	TRUE	TRUE	1	1	1	1	1	1	1	1	1	2	1	1	2	4	2	1	2	3	1	FALSE	FALSE	FALSE	TRUE	TRUE	1	1	4	4	4	4	4	4		1	2	5;6;7	Pregnant women, Health care workers, persons with HIV/AIDS, PERSONS WITH ASTHMA,OLDER THAN 65, YOUNG CHILDREN	3;4;5;6;7;8;9		3
	20590	TRUE	TRUE	FALSE	FALSE	TRUE	FALSE	FALSE	FALSE	1	1	1	1	1		1	1	1		1		3	4	2	1	1	1	1	FALSE	TRUE	FALSE	FALSE	FALSE		2	4	3	3	3		3		1	1	13		2;4;6;7;8;9		1
	20591	TRUE	TRUE	FALSE	FALSE	TRUE	FALSE	FALSE	FALSE	2	2	2	3									2	4	2	2	2	1	3	FALSE	TRUE	FALSE	FALSE	FALSE		3	4	3	4	3	3	3		3	2		Pregnant womens, HIV/AIDS Patients, TB patients, Chronic patients	3;4;6;9		2
	20592	TRUE	TRUE	TRUE	FALSE	TRUE	FALSE	TRUE	TRUE	1	1	1	1	1	1	1	1	1		1		2	3	2	2	1	2	1	FALSE	FALSE	TRUE	FALSE	TRUE	1	2	4	4	4		4			1	2	13	Children younger then 5 years, person older than6 years, Health care worker	4;5;7;8;9		3
	20593	TRUE	TRUE	TRUE	FALSE	TRUE	FALSE	TRUE	TRUE	1	1	1	1	1	1	1	1	1	2	1	1	2	4	2	2		2	2	FALSE	FALSE	TRUE	TRUE	TRUE	1	3	4	4	4	1	4	3		3	2		HIV/AIDS, TB , Pregnant,Chronic lung diseases:Asthma/COPD, children under 5 years, aged above 65 years	3;4;5;6;7;8;9	People, low immunity	3
	20594	TRUE	TRUE	TRUE	FALSE	TRUE	FALSE	TRUE	TRUE	1	1	1	1		1	1	1	1		1	1	2	4	2	2	1	2	1	FALSE	FALSE	FALSE	FALSE	FALSE													Pregnant women, HIV/AIDS Candidates, Older people 65 years, People	3;5;6;8;9		4
	20595	TRUE	TRUE	TRUE	FALSE	TRUE	FALSE	TRUE	TRUE	1	1	1	1	1	1	1	1	1	3	1	1	2	3	4	1	2	2	1	FALSE	FALSE	FALSE	TRUE	FALSE		3	4	4	4	4	4	4		1	2		Pregnant women, person older than 65 years, children under 5years, HIV/AIDS infected, people with chronic conditions, Tb infected persons	3;4;5;6;7;8;9		2
	20596	TRUE	TRUE	TRUE	FALSE	TRUE	FALSE	TRUE	TRUE	1	1	1		1	1	1		1	1	1	1	1	3	2	2	2	2	1	FALSE	FALSE	TRUE	TRUE	FALSE		1	4	4	4	4	4	4
	20597	TRUE	TRUE	FALSE	FALSE	TRUE	FALSE	FALSE	TRUE	1	1	1	1	1	1	1	1	1	2	1	1	1	4	2	1	2	1	1	FALSE	FALSE	TRUE	TRUE	TRUE	1	1	4	4	4	4	4	1		1	2		Health care workers, Pregnant women, person older then, person with HIV/AIDS, 65 years, person with chronic medical conditions	3;5;6;8;9		4
	20598	TRUE	TRUE	TRUE	FALSE	TRUE	FALSE	TRUE	TRUE	1	1	1	1	1	1	1	1	1	1	1	1	2	3	3	1	1	1	1	TRUE	TRUE	TRUE	TRUE	FALSE		3	4	4	1	4	4	3		1		5;6;7	pregnant women, persons older than 65 years, person with TB,Young children, persons with chronic medical conditions	2;3;4;5;6;7;8;9		4
	20599	TRUE	TRUE	TRUE	FALSE	TRUE	FALSE	TRUE	TRUE	1	2	2	1	1	1	1	1	1	3	1	1	2		2	2	1	2	1	TRUE	FALSE	FALSE	FALSE	TRUE	1	3	3	3	3	3	3	3		1	2	13	HIV/AIDS, geriatrics,Pregnant women,Diabetic	3;5;6;8;9		4
	20600	TRUE	TRUE	FALSE	FALSE	TRUE	FALSE	TRUE	TRUE	1	2	2	1	1	1	1	1	1	3	1	1	2	3	3	2	3	2	2	TRUE	TRUE	TRUE	TRUE	TRUE	1	3	2	3	3	3	3	4		3	2			3;4;5;6;7;8;9		3
	29001	TRUE	FALSE	FALSE	FALSE	FALSE	FALSE	FALSE	TRUE	1	2	3	2	1	1	2	2	2	2	1	2	2	4	2	2	2	2	1	FALSE	FALSE	TRUE	FALSE	TRUE	3	3	3	4	4	1	3	1		3		13		2		2
	29002	TRUE	TRUE	TRUE	FALSE	TRUE	FALSE	TRUE	TRUE	1	2	2	1	1	1	1	1	1	1	1	2	3	4	2	1	2	2	1	FALSE	TRUE	TRUE	FALSE	TRUE		1	4	4	4	4	4	4		1	2	5;6	HIV+ People,Older people,Teenagers,Children 5yrs	2;5;6;7;8;9		3
	29004	TRUE	FALSE	FALSE	FALSE	TRUE	FALSE	FALSE	TRUE	1	2	2	1	2	2	1	1	2	1	1	2	2	3	1	1	2	2	1	FALSE	FALSE	TRUE	FALSE	TRUE	1	2	4	4	4	4	4	4		3		13		2		4
	29005	TRUE	TRUE	FALSE	FALSE	TRUE	FALSE	TRUE	TRUE	1	2	2	1	1	1	1	1	1	2	1	2	2	3	2	2		2	2	FALSE	FALSE	FALSE	TRUE	TRUE	3	2	4	4	4	1	4	4		3			Pregnant,Children,Old People,HIV infected	2;4;5;6;7;8		1
	29006	TRUE	TRUE	TRUE	TRUE	TRUE	FALSE	FALSE	TRUE	1	2	2	2	2	1	1	1	1	2	1	1	2	3	2	2	2	2	1	FALSE	FALSE	FALSE	TRUE	TRUE	1	3	1	4	1	1	1	1		3				3;4;5;8;9		1
	29007	TRUE	TRUE	FALSE	FALSE	TRUE	FALSE	TRUE	TRUE	1	1	1	1	1	1	1	1	1	1	1	1	3	3	4	2	3	2	1	FALSE	TRUE	TRUE	TRUE	TRUE	3	3	4	4	4	4		4		3		13	HIV infected,Elderly,Children	2;4;5;6;7;8;9		1
	29008	TRUE	TRUE	FALSE	FALSE	TRUE	FALSE	TRUE	TRUE	1	1	1	1	1	1	1	1	1	2	1	2	2	4	1	1	2	1	1	FALSE	FALSE	FALSE	TRUE	TRUE	1	1	3	1	3	1	4	1	I am asthmatic so it helps to prevent flu	3	2	4;5;6	Pregnant women,Asthmatic Patients,HIV+ Patients,Health care workers,Children,Elderly	4;5;6;7;8;9		2
	29009	TRUE	TRUE	TRUE	FALSE	TRUE	FALSE	TRUE	TRUE	1	1	1	1	1	1	1	1	1	2	1	1	2	3	3	2	3	2	1	FALSE	FALSE	TRUE	TRUE	TRUE	3	3	4	3	4	1	3	1		3	2			2;3;4;5;6;7;8;9		1
	29010	TRUE	FALSE	TRUE	FALSE	TRUE	FALSE	TRUE	TRUE	1	1	1	2	1	2	1	2	1	1	2	1	1	4	2	1	2	2	2	TRUE	TRUE	TRUE	TRUE	TRUE	3	2	3	3	3	1	3	1		1	2	3;4;5	Anyone	2;4;7;9		2
	29011	TRUE	TRUE	FALSE	FALSE	TRUE	FALSE	TRUE	FALSE	1	1	1	1	1	1	1	1	1	2	1	1	2	3	2	2	1	2	1	FALSE	FALSE	TRUE	TRUE	TRUE	1	3	1	1	1	2	3	3		3	2			4;5;6;7;8;9		1
	29012	TRUE	TRUE	TRUE	FALSE	TRUE	FALSE	TRUE	TRUE	1	1	1	1	1	1	1	1	1	1	1	1	1	3	2	1		2	2	FALSE	FALSE	FALSE	TRUE	TRUE	3	3	3	3	3	3	3	3		3				3;4;5;6;7;8;9		2
	29014	TRUE	TRUE	TRUE	FALSE	TRUE	FALSE	TRUE	TRUE	1	2	2	2	1	1	1	1	1	2	1	1	2	3	2	1	1	1	1	FALSE	TRUE	FALSE	FALSE	TRUE	1	1	4	4	3	3	3	3		1	2	5;6;7	Patients with chronic conditions,Health care workers,People with HIV/AIDS,TB,Undernourised pts,Age 65yrs	3;5;7;8;9		4
	29015	TRUE	TRUE	TRUE	FALSE	TRUE	FALSE	TRUE	FALSE	1	1		2	2	1	1	1	1	2	2	2	2	3	2	2		2	3	TRUE	TRUE	FALSE	FALSE	FALSE		3	4	4	4	3	4	4		3				2;5;6;8;9		2
	29016	TRUE	TRUE	FALSE	FALSE	TRUE	FALSE	TRUE	TRUE	1	1	1	1	1	2	1	2	2	2	2	2	2	3	2	1	1	1	1	TRUE	TRUE	TRUE	TRUE	TRUE	3	1	4	4	4	4	4	4		1	1		Pregnant women,HIV/AIDS,Older than 65yrs,Children	2		2
	29017	TRUE	TRUE	TRUE	FALSE	TRUE	FALSE	TRUE	TRUE	1	1	1	1	1	1	1	1	1	1	1	1	2	4	3	1	1	1	1	TRUE	TRUE	TRUE	TRUE	TRUE	1		4	4	4	4	4	4		1	2	6;7	Pregnant women,Chronic clients,Children under 5yrs,Person with TB,Genaral Population	2;3;4;5;6;7;8;9		4
	29018	TRUE	TRUE	TRUE	FALSE	TRUE	FALSE	TRUE	TRUE	1	1	1	1	1	1	1	1	1	1	1	1	2	4	2	1			1	TRUE	TRUE	TRUE	TRUE	FALSE	3	3	4	4	4	4	4	4		2		13	Elderly,Immuno compromised,Pregnant women,Children,TB patients,Client with chronic diseases	2;3;4;5;6;7;8;9;11	Everybody	3
	29021	TRUE	TRUE	TRUE	FALSE	TRUE	FALSE	TRUE	TRUE	1	1	1	1	1	1	1	1	1	2	1	1	3	3	2	2	1	2	1	TRUE	FALSE	FALSE	FALSE	TRUE	3		4	4	4	4	4	4		1	1	5	Children,Old age,Pregnant women,HIV/AIDS clients,TB Patients,Health care workers	3;4;5;6;7;8		2
	29022	TRUE	TRUE	TRUE	FALSE	TRUE	FALSE	FALSE	TRUE	1	1	1	1	1	1	1	1	1	1	1	1	2	3	4	1	2	1	1	FALSE	FALSE	FALSE	TRUE	TRUE	1	2	3	3	3	3	3	2		3		13		2;3;4;5;6;7;8;9		2
	29023	TRUE	TRUE	TRUE	TRUE	TRUE	TRUE	TRUE	TRUE	1	1	1	2	2	1	1	2	2	2	1	1	2	4	2	1	1	1	1	TRUE	FALSE	FALSE	FALSE	FALSE		2	4	4	4	4	4	4		1	1	5;6;7	young children less than 5yrs,Older people,Chronic illness,HIV infected patients	3		4
	29024	TRUE	FALSE	TRUE	FALSE	TRUE	FALSE	TRUE	TRUE	1	2	1	1	1	1	1	2	2	2	1	1	2	2	3	2		2	2	FALSE	TRUE	FALSE	FALSE	FALSE		2	3	3	3	3	3	3		1	2	5;6;7	Pregnant women,Children under 5yrs,Chronic medical clients,HIV+ Clients	4;5;6;7;8;9		4
	29025	TRUE	TRUE	FALSE	FALSE	TRUE	FALSE	TRUE	TRUE	2	2	1	1	1	1	1	1	1	1	1	1	3	3	4	2		2	2	FALSE	FALSE	FALSE	FALSE	FALSE	3	3	4	4	4	4	4	3		1	2	5;6;7;10;11;12	0-5Yrs,Elderly people,People with Chronic conditions,Pregnant women,People highly exposed e,g health care wotkers	3;4;5;6;7;8;9;11	People working in cold conditions(security,cold storage	1
	29026	TRUE	TRUE	TRUE	FALSE	TRUE	TRUE	TRUE	TRUE	1	1	1	1	1	1	1	1	1	1	1	1	3	3	3	1	1	1	1	TRUE	TRUE	TRUE	TRUE	TRUE	1	1	4	4	4	4	4	4		1	2	6;7	Children<5yrs,Chronic clients,Pregnant women,Person with TB/HIV	2;3;4;5;6;8;9		4
	29028	TRUE	TRUE	FALSE	FALSE	TRUE	FALSE	TRUE	TRUE	1	1	1	1	1	1	1	1	1	2	1	1	3	3	2	1	2	2	1	FALSE	FALSE	TRUE	TRUE	TRUE	1	3	3	3	3	2	3			1	2	6;7	Pregnant women,Children,Old age people,HIV infected people,People with Chronic diaseases,TB,Lung diseases	3;4;5;6;7;8;9		4
	29030	TRUE	TRUE	TRUE	FALSE	TRUE	FALSE	TRUE	TRUE	1	1	1	1	2	1	1	2	1	2	1	1	2	4	2	1		2	2	FALSE	FALSE	TRUE	TRUE	TRUE	3	3	4	4	4	4	4	4		1	2	13	Person with HIV/AIDS,Chronc medical condition,Young Children<5yrs,Person older than 65yrs	3;4;5;6;7;8		4
	29031	TRUE	TRUE	TRUE	FALSE	TRUE	TRUE	TRUE	TRUE	1	2	2	1	1	1	1	1	1	2	1	1	2	3	2	1	1	2	1	TRUE	TRUE	TRUE	TRUE	FALSE	2	2	4	4	4	4	4	3		1	2	4;5;6;7	Babies under 5yrs,Pregnant women,Person with HIV,Chronic conditions,Elderly older than 65yrs	3;4;6;7		4
	29033	TRUE	TRUE	TRUE	TRUE	TRUE	FALSE	TRUE	TRUE	1	2	1	1	1	1	1	1	1	1	1	1	2	4	2	1	2	1	1	FALSE	TRUE	TRUE	TRUE	TRUE	1	1	4	4	4	4	4	4		1	2	4;5	Pregnant women,HIV+ Patients,Chronic conditions,Old age	3;4;5;6;7;8;9		2
	29034	TRUE	TRUE	FALSE	FALSE	TRUE	FALSE	TRUE	TRUE	1	2	2	1	1	1	1	1	1	2	1	1	2	3	2	1	2	2	1	FALSE	FALSE	FALSE	TRUE	TRUE	3	2	4	4	4	3	3	2		3		13	All HIV+ Pts,Chronic patients,Old age clients,Pregnant women,Health care workers,Children under 5yrs	3;4;5;6;7;8;9		2
[truncated: 29 more columns]
